# Supplementary material for: Developmental regulation of canonical and small ORF translation from mRNAs
Source: Genome Biol. 2020 May 29;21:128. doi: 10.1186/s13059-020-02011-5 (PMC7260771; doi:10.1186/s13059-020-02011-5)
Supplement: Supplementary file 4 — Additional file 4. Patraquim_uORFs_Additional_File_4.csv: transcriptional, ribosome-binding, framing and translational regulation analysis results for uORFs. [file 13059_2020_2011_MOESM4_ESM.csv]

ORF_main_ID	redundant_orf_IDs	FBtr	orf.in.start	orf.in.end	chr	strand	FB_id	cds_cor	cds_length	sequenceNT	sequenceAA	rpkm_Early_mRNA_orf_Flybase	rpkm_Mid_mRNA_orf_Flybase	rpkm_Late_mRNA_orf_Flybase	rpkm_Early_FP_orf_T	rpkm_Early_FP_orf_B	rpkm_Mid_FP_orf_T	rpkm_Mid_FP_orf_B	rpkm_Late_FP_orf_T	rpkm_Late_FP_orf_B	rpkm_Early_mRNA_orf_T	rpkm_Early_mRNA_orf_B	rpkm_Mid_mRNA_orf_T	rpkm_Mid_mRNA_orf_B	rpkm_Late_mRNA_orf_T	rpkm_Late_mRNA_orf_B	rpkm_S2_FP_superpool_orf	rpkm_S2_mRNA_superpool_orf	rpkm_Egg_FP_superpool_orf	rpkm_Egg_mRNA_superpool_orf	partial_overlap_other_uORFs	framing_determined	TE_Early_FP_orf_T	TE_Early_FP_orf_B	TE_Mid_FP_orf_T	TE_Mid_FP_orf_B	TE_Late_FP_orf_T	TE_Late_FP_orf_B	TE_S2_Superpool	TE_Egg	framed_reads_Early	read_total_Early	binom_prob_framing_Early	framed_reads_Mid	read_total_Mid	binom_prob_framing_Mid	framed_reads_Late	read_total_Late	binom_prob_framing_Late
FBtr0006151_1	FBtr0006151_1|FBtr0100589_1|FBtr0100591_1|FBtr0100594_1	FBtr0006151	2	85	2L	+	FBgn0000056	14615553..14615636	84	atgcattattgtctcagtgcagttgtcagttgcagttcagcagacgggctaacgagtacttgcatctcttcaaatttacttaat	mhyclsavvscssadgltstcissnlln	1.693767282	1.459978061	1.673944681	14.62080072	1.66623936	107.6789527	19.16462127	3.096334143	1.275316925	44.76808622	64.21595683	134.5761598	200.9470299	20.95951274	3.345017547	0.502092229	0	26.56005782	120.7436015	0	0	0.326589809	0.025947435	0.800133938	0.095371508	0.1477293	0.381258665	NA	0.219970727	NA	NA	NA	NA	NA	NA	NA	NA	NA
FBtr0006151_4	FBtr0006151_4|FBtr0100187_3	FBtr0006151	129	896	2L	+	FBgn0000056	14616339..14616437, 14616503..14616907, 14616978..14617241	768	atgtcgtttactttgaccaacaagaacgtgattttcgttgccggtctgggaggcattggtctggacaccagcaaggagctgctcaagcgcgatctgaagaacctggtgatcctcgaccgcattgagaacccggctgccattgccgagctgaaggcaatcaatccaaaggtgaccgtcaccttctacccctatgatgtgaccgtgcccattgccgagaccaccaagctgctgaagaccatcttcgcccagctgaagaccgtcgatgtcctgatcaacggagctggtatcctggacgatcaccagatcgagcgcaccattgccgtcaactacactggcctggtcaacaccacgacggccattctggacttctgggacaagcgcaagggcggtcccggtggt…	msftltnknvifvaglggigldtskellkrdlknlvildrienpaaiaelkainpkvtvtfypydvtvpiaettkllktifaqlktvdvlingagilddhqiertiavnytglvntttaildfwdkrkggpggiicnigsvtgfnaiyqvpvysgtkaavvnftsslaklapitgvtaytvnpgitrttlvhtfnswldvepqvaekllahptqpslacaenfvkaielnqngaiwkldlgtleaiqwtkhwdsgi	25.52319632	19.60578178	397.5993512	65.14432427	51.48419271	2657.402145	1265.935754	5327.1673	5773.353078	938.8634719	196.133276	1363.408227	1291.193543	3648.461682	7556.791858	3.020398567	1.44744213	136.3201116	326.4584572	0	1	0.069386366	0.262495961	1.949087656	0.980438418	1.460113265	0.763995249	2.086714559	0.417572615	761	1378	2.33E-62	10728	23725	4.4532394539673e-315	57349	102048	0
FBtr0006151_5	FBtr0006151_5|FBtr0100187_4	FBtr0006151	995	1024	2L	+	FBgn0000056	14617340..14617369	30	atgcacactcacattcttctcctaatacga	mhthilllir	3.449126101	1.059835926	116.863658	0	0	7.236025625	0.813044539	4.876726276	5.356331086	613.7858993	97.7885097	2278.119307	420.2643487	2169.728759	4059.245693	0	0	19.28063457	1226.040866	0	1	0	0	0.003176315	0.001934603	0.00224762	0.001319539	NA	0.015725931	0	0	1	0	2	1	0	0	1
FBtr0006151_6	FBtr0006151_6|FBtr0100187_5	FBtr0006151	1039	1104	2L	+	FBgn0000056	14617384..14617449	66	atgaaaaatatggaaaaatatatgaaaattgagaaatccaaaaaactgataaacgctctacttaat	mknmekymkiekskklinalln	0.391946148	0.550564117	4.189934263	0.48969189	0	0.822275639	0.369565699	0.246299307	0.270521772	66.80128225	13.31431322	312.3318362	44.78997642	293.4331784	340.5836047	0	0	38.81166698	305.5534932	0	1	0.007330576	0	0.002632699	0.00825108	0.000839371	0.000794289	NA	0.127020858	0	0	1	0	0	1	0	0	1
FBtr0006151_7	FBtr0006151_7|FBtr0100187_6	FBtr0006151	1117	1194	2L	+	FBgn0000056	14617462..14617539	78	atgggagcggcaggaatggcggagcatggccaagttcctccgccaatcagtcgtaaaacagaagtcgtggaaagcgga	mgaagmaehgqvpppisrktevvesg	0.497470111	1.688749552	1.742619335	0.414354676	1.794411618	17.16236847	18.1371474	3.542920799	17.16772784	2.493713025	0.693289682	2.841728865	2.652944757	1.934724253	3.602326589	0	0	0	0	1	0	0.166159727	2.588256632	6.039410965	6.836609527	1.83122778	4.765733316	NA	NA	NA	NA	NA	NA	NA	NA	NA	NA	NA
FBtr0006151_8	FBtr0006151_8|FBtr0100187_7	FBtr0006151	1142	1201	2L	+	FBgn0000056	14617487..14617546	60	atggccaagttcctccgccaatcagtcgtaaaacagaagtcgtggaaagcggatagaaag	makflrqsvvkqkswkadrk	0.538925953	2.195374418	2.343522554	0	2.332735103	27.13509609	24.79785843	7.315089414	23.80591594	3.241826933	0.901276587	3.694247525	4.926897406	2.515141529	4.683024565	0	0	0	0	1	0	0	2.588256632	7.345229552	5.033159082	2.908420591	5.083448871	NA	NA	NA	NA	NA	NA	NA	NA	NA	NA	NA
FBtr0070000_1	FBtr0070000_1	FBtr0070000	78	155	X	+	FBgn0031081	19961766..19961843	78	atgcatcccaggcacaccaccctctcaccactcacacatctaagctgctccgattttatggtccttggtatagagaaa	mhprhttlsplthlscsdfmvlgiek	0	0.349396459	0.480722575	0	0	0	0.312709438	0	0	0	0	0	0	0	0	0	0	0	0	0	0	NA	NA	NA	NA	NA	NA	NA	NA	NA	NA	NA	NA	NA	NA	NA	NA	NA
FBtr0070028_1	FBtr0070028_1|FBtr0303258_1|FBtr0333548_1|FBtr0333549_1	FBtr0070028	236	331	X	-	FBgn0031090	20159542..20159637	96	atgtgttcgtgtgttgtgtctgtgctacagtgttggagagagcgagacgcacgattgcgagggagtcgagctttgcgaaaatttgccagcctatat	mcscvvsvlqcwrerdarlrgsralrkfasly	48.97489601	37.52008435	25.43698439	36.02295967	16.55825364	5.087830517	6.605986876	2.370630828	2.417788337	18.91065711	31.82632948	10.77488861	6.928449477	4.191902549	11.12218334	190.6695241	134.3226297	63.69495348	93.72898251	0	1	1.904902588	0.520269032	0.472193328	0.953458187	0.565526226	0.217384327	1.419489214	0.679565186	12	28	0.191073869	3	12	0.818877354	1	2	0.555555556
FBtr0070028_2	FBtr0070028_2|FBtr0303258_2|FBtr0333548_2|FBtr0333549_2	FBtr0070028	388	432	X	-	FBgn0031090	20159441..20159485	45	atggaaatgagcctgccgctcgatttctcttcgcaaatccgctgt	memslpldfssqirc	48.28776542	34.52037016	18.12324108	278.6673317	55.54131199	51.0541808	26.01742524	80.91753228	10.71266217	5.763247881	33.94808478	21.34454125	11.16763412	4.471362719	23.72732446	347.7156052	113.6338568	123.028811	155.22835	0	1	48.35248066	1.636066139	2.391908085	2.329716837	18.09683923	0.451490525	3.059964828	0.792566635	22	64	0.47649843	3	18	0.967352145	2	14	0.972596101
FBtr0070034_1	FBtr0070034_1	FBtr0070034	183	275	X	-	FBgn0053517	20013461..20013553	93	atgagcgaaggacgaaggtgcggaggagcaggacagccagctgccggcagacaactgactttaaatgcctttatgctcacaaaatacataaat	msegrrcggagqpaagrqltlnafmltkyin	0	0	0.050398334	0	0	0	0	0	0	0	0	0	0	0	0	0	0	0	0	0	1	NA	NA	NA	NA	NA	NA	NA	NA	0	0	1	0	0	1	0	0	1
FBtr0070034_2	FBtr0070034_2	FBtr0070034	306	467	X	-	FBgn0053517	20013269..20013430	162	atgtttttcggtggcggagcgggcagaaagacactttcgctgaattggaaatcgcttccacaatacccaatagccaaacagaatagactgggggcgtggcccaggggccgggcaaatgggcgctggaaaaatattaaaaaaaaattcaatgaagcttgcagc	mffgggagrktlslnwkslpqypiakqnrlgawprgrangrwknikkkfneacs	0	0	0.028932377	0	0	0	0	0	0	0	0	0	0	0	0	0	0	0	0	0	1	NA	NA	NA	NA	NA	NA	NA	NA	0	0	1	0	0	1	0	0	1
FBtr0070034_3	FBtr0070034_3	FBtr0070034	421	540	X	-	FBgn0053517	20013196..20013315	120	atgggcgctggaaaaatattaaaaaaaaattcaatgaagcttgcagctgagggaaagtcgaagagcgaaagaatcaaaagaaaccaattcccagcaaacttttcaagactaagccgtaaa	mgagkilkknsmklaaegkskserikrnqfpanfsrlsrk	0	0	0.039058709	0	0	0	0	0	0	0	0	0	0	0	0	0	0	0	0	0	1	NA	NA	NA	NA	NA	NA	NA	NA	0	0	1	0	0	1	0	0	1
FBtr0070034_4	FBtr0070034_4	FBtr0070034	552	617	X	-	FBgn0053517	20013119..20013184	66	atgccacatttggttaggcaaagagcccattttgtgcagataatagatggacagatcacgagcgta	mphlvrqrahfvqiidgqitsv	0	0	0	0	0	0	0	0	0	0	0	0	0	0	0	0	0	0	0	0	0	NA	NA	NA	NA	NA	NA	NA	NA	NA	NA	NA	NA	NA	NA	NA	NA	NA
FBtr0070035_1	FBtr0070035_1	FBtr0070035	40	81	X	-	FBgn0031082	20002016..20002057	42	atgttttttcgatcgagtacgaacactaagtgtgtaagacgg	mffrsstntkcvrr	0	0	0	0	0	0	0	0	0	0	0	0	0	0	0	0	0	0	0	0	1	NA	NA	NA	NA	NA	NA	NA	NA	0	0	1	0	0	1	0	0	1
FBtr0070042_1	FBtr0070042_1|FBtr0070043_1|FBtr0070044_1	FBtr0070042	34	78	3L	+	FBgn0264492	23099673..23099717	45	atgaaaaattttctccgtaaccacgtacactggttttttttttac	mknflrnhvhwfffy	3.305412514	3.633723175	1.145722137	2.872859089	1.11082624	1.206004271	2.710148462	0	0.396765266	4.32243591	21.33021256	4.925663366	3.284598271	5.589203398	1.248806551	18.74477656	9.881204943	55.08752733	71.03670253	0	1	0.664638909	0.052077598	0.244840985	0.825108046	0	0.317715554	1.897013236	0.775479792	4	28	0.993910073	4	17	0.869577739	1	5	0.868312757
FBtr0070045_1	FBtr0070045_1	FBtr0070045	35	67	3L	+	FBgn0053217	23126059..23126091	33	atgtcggctttatttataatgttggaatcgaaa	msalfimlesk	1.567784592	2.06461544	1.136253359	177.2684643	184.49814	19.73461534	57.6522491	9.851972274	51.39913668	3.929487191	38.50909054	6.716813681	10.30169458	16.7676102	9.36604913	6.390264737	6.737185188	142.7267754	5.979520415	0	1	45.11236597	4.791028233	2.938091821	5.59638501	0.587559715	5.487814122	0.948506618	23.86926801	76	198	0.077171028	10	28	0.464486686	8	22	0.459947714
FBtr0070046_1	FBtr0070046_1	FBtr0070046	40	69	3L	-	FBgn0052350	23150431..23150460	30	atgttccactataagaataaatatacacat	mfhyknkyth	12.7186525	8.781497673	5.936923803	50.63414145	5.331965951	0.603002135	1.626089077	0.541858475	0	0	8.562127577	0	0.492689741	3.353522039	4.683024565	5.623432969	0	148.7363238	21.04791186	0	1	NA	0.622738438	NA	3.300432185	0.161578922	0	NA	7.066559608	25	27	1.91E-10	1	1	0.333333333	1	1	0.333333333
FBtr0070058_1	FBtr0070058_1	FBtr0070058	61	93	X	-	FBgn0027588	21604591..21604592, 21605174..21605204	33	atgaaagttattaaccagaattcaaccggagtt	mkvinqnstgv	12.15033058	8.671384849	4.402981768	71.49501597	44.53403379	34.53557684	18.47828497	1.970394455	14.60817569	3.929487191	29.08665349	2.238937894	21.49918868	15.243282	5.108754071	28.11716484	235.8014816	237.8779589	17.93856125	1	1	18.19449014	1.531081388	15.42498206	0.859487548	0.129263137	2.85943999	0.119240832	13.26070445	66	143	0.000982421	20	57	0.438139896	20	47	0.118856918
FBtr0070059_1	FBtr0070059_1|FBtr0070060_1	FBtr0070059	61	108	X	-	FBgn0027588	21605157..21605204	48	atgaaagttattaaccagaattcaaccggaggtgagctgtttgaaact	mkvinqnstggelfet	5.928185487	5.488436045	2.148229008	49.82614983	30.40886831	23.74320908	12.70382092	1.354646188	10.41508822	2.701522444	19.15212748	0	13.24103678	7.33582946	4.097646494	18.45188943	162.1135186	161.8196115	9.044024628	1	1	18.44372973	1.587754068	NA	0.959427961	0.184661625	2.541724435	0.113820794	17.89243376	21	34	0.000635634	5	13	0.447961298	5	8	0.087943911
FBtr0070061_1	FBtr0070061_1	FBtr0070061	19	81	X	-	FBgn0027588	21604856..21604918	63	atgcaagctgcattttccggccattttcgcctaacggttccgtcccacctattggggcacgac	mqaafsghfrltvpshllghd	1.539788438	1.874539733	0.52078279	0	0.158689463	0	0	0	0	0	0.643768991	0	0.234614162	0.798457628	0	2.677825223	14.11600706	0	0	0	1	NA	0.246500632	NA	0	0	NA	0.189701324	NA	0	1	1	0	0	1	0	0	1
FBtr0070061_2	FBtr0070061_2	FBtr0070061	166	225	X	-	FBgn0027588	21604591..21604592, 21604714..21604771	60	atgtataagcgaagccacaggatcgaattccctgtaaacttgacagttacagttatagtt	mykrshriefpvnltvtviv	4.203622436	3.785128307	1.484230951	1.615983238	0.166623936	0.603002135	0	0	0	0	3.605106348	1.231415842	3.941517925	2.515141529	0	13.3556533	14.82180741	1.377188183	3.288736228	0	1	NA	0.046218868	0.48968197	0	0	NA	0.901081287	0.418759088	0	0	1	0	0	1	0	0	1
FBtr0070063_1	FBtr0070063_1|FBtr0332992_1	FBtr0070063	75	137	X	+	FBgn0040372	246052..246114	63	atgtgtgttcgtgtgcttttcttatatttttctaaagtaatgttattgaactggttgcctatg	mcvrvlflyfskvmllnwlpm	6.46711144	3.460688738	2.901504114	12.31225324	2.380341942	6.604309102	1.93582033	2.322250608	1.417018806	2.058302815	7.510638226	2.345553984	0.938456649	7.186118655	2.230011698	13.38912612	0	24.92054808	28.18916767	0	1	5.981750184	0.316929383	2.815671328	2.062770116	0.323157843	0.635431109	NA	0.884046963	2	6	0.648834019	3	7	0.429355281	0	0	1
FBtr0070063_2	FBtr0070063_2|FBtr0332992_2	FBtr0070063	390	470	X	+	FBgn0040372	246367..246447	81	atgaacgaaaaagtggaaaactatagtaaatatatagtaagaaatatagtgagaaattttgtatttttacgttttgttctc	mnekvenyskyivrnivrnfvflrfvl	0.718567938	0.448607799	0.636512299	3.591073862	1.11082624	2.010007118	0	0.200688324	0	4.802706567	5.674704437	18.24319765	1.09486609	3.105112999	2.775125668	2.082752951	2.744779151	18.36250911	34.59263292	0	1	0.747718773	0.195750502	0.110178443	0	0.064631569	0	0.758805294	0.530821379	2	5	0.53909465	0	0	1	1	1	0.333333333
FBtr0070063_3	FBtr0070063_3|FBtr0332992_3	FBtr0070063	637	675	X	+	FBgn0040372	246614..246652	39	atgtttgcccatttatactcaaaaatatcggtgtcaaaa	mfahlyskisvsk	7.793698402	2.445775214	2.884335451	34.80579281	5.895923888	8.349260336	5.003351007	0.416814212	1.831224303	6.649901401	20.79869047	15.15588728	2.652944757	5.159264675	10.08651445	0	5.700695159	59.32502944	86.01310136	1	1	5.234031411	0.283475726	0.550892216	1.885961249	0.080789461	0.181551745	0	0.689720851	3	5	0.209876543	0	1	1	0	0	1
FBtr0070063_4	FBtr0070063_4|FBtr0332992_4	FBtr0070063	620	754	X	+	FBgn0040372	246597..246731	135	atgttttattttgccttatgtttgcccatttatactcaaaaatatcggtgtcaaaatagttgcaaattcagaacagcaaagcaacaacaaaggctgctgcttgtacgaccgatgcacaaatcttgtcgggaaaaa	mfyfalclpiytqkyrcqnsckfrtakqqqrlllvrpmhkscrek	5.604829915	2.355190947	1.874818043	13.8854856	4.073029546	3.484012338	2.348795334	1.08371695	1.454805974	7.204059851	25.53616997	10.39862266	3.175111662	3.353522039	8.741645855	1.874477656	3.293734981	29.38001458	64.60539613	0	1	1.927452837	0.159500409	0.335045559	0.739752042	0.323157843	0.166422433	0.569103971	0.454761	5	28	0.978894266	0	7	1	0	3	1
FBtr0070064_1	FBtr0070064_1|FBtr0070065_1	FBtr0070064	30	59	X	+	FBgn0000316	255703..255732	30	atggttgcatgcatattaatttatgtattg	mvaciliyvl	28.23971996	15.44332349	8.592916031	52.78878577	15.32940211	3.015010677	4.065222693	0	4.761183188	4.32243591	50.92212717	0	12.31724352	1.67676102	1.873209826	4.217574727	22.23271112	192.8063457	19.73241737	1	1	12.21273996	0.30103617	NA	0.330043219	0	2.541724435	0.189701324	9.771045384	1	11	0.98843898	0	2	1	0	1	1
FBtr0070064_2	FBtr0070064_2|FBtr0070065_2	FBtr0070064	38	109	X	+	FBgn0000316	255711..255782	72	atgcatattaatttatgtattgtagtttacaatttaattgagtatcgtcagtggttgcagctggaaacggtg	mhinlcivvynlieyrqwlqletv	21.28757516	13.68954738	6.835274115	213.6688948	102.1960141	32.91386656	21.6811877	5.418584751	16.36656721	11.70659726	59.70957389	4.104719472	12.11195612	5.589203398	4.292772518	11.71548535	18.52725927	112.4703683	29.59862606	0	0	18.25200697	1.711551555	8.018542261	1.790064914	0.96947353	3.812586653	0.632337745	3.799850983	NA	NA	NA	NA	NA	NA	NA	NA	NA
FBtr0070068_1	FBtr0070068_1	FBtr0070068	103	141	X	+	FBgn0024989	343143..343145, 343692..343727	39	atgaagctgaagcacgcagttgactttcaaaagtgtcat	mklkhavdfqkch	0.497470111	8.618445992	25.71865777	0	0.256344517	120.1365793	11.25753977	11.67079792	6.867091136	0	2.426513888	242.4941965	28.42440811	30.95558805	44.6688497	0	0	0	0	1	1	NA	0.105643128	0.495420431	0.396051862	0.377017484	0.153733333	NA	NA	0	0	1	2	4	0.407407407	0	0	1
FBtr0070075_1	FBtr0070075_1	FBtr0070075	71	109	X	+	FBgn0000137	460817..460855	39	atgcaaggacacggaaaccatattacatcagtcaccagt	mqghgnhitsvts	16.08486692	12.92766899	0.721083863	4.143546763	4.10151227	2.319238982	1.250837752	0	0.915612151	0	0.693289682	1.89448591	0.378992108	0	0	0	0	0	0	0	1	NA	5.916015158	1.224204925	3.300432185	NA	NA	NA	NA	6	9	0.042422395	1	1	0.333333333	0	0	1
FBtr0070084_1	FBtr0070084_1|FBtr0070085_1|FBtr0290016_1	FBtr0070084	102	152	X	+	FBgn0004648	496547..496597	51	atgtatgtatcatggcagttgtttaagaagcgaatatacgctgattcatcc	myvswqlfkkriyadss	20.16217096	14.8733277	9.190284525	37.38941609	5.096732159	8.158264184	4.782614933	2.549922236	1.400347996	3.813914039	6.892115078	0	2.028722461	1.972660023	2.754720332	19.84741048	13.07806537	124.7570472	13.15494491	1	1	9.803423913	0.739501895	NA	2.357451561	1.292631374	0.508344887	1.517610589	9.483661696	14	16	1.19E-05	5	5	0.004115226	1	1	0.333333333
FBtr0070084_2	FBtr0070084_2|FBtr0070085_2|FBtr0290016_2	FBtr0070084	106	240	X	+	FBgn0004648	496551..496685	135	atgtatcatggcagttgtttaagaagcgaatatacgctgattcatcctaggctggcgagaagatcattgcgaaaaaagtgtacgaaaagaaagtgcaataactgcagctctattgtgcgcgcatctgggtgtgcg	myhgsclrseytlihprlarrslrkkctkrkcnncssivrasgca	11.68870512	7.873066879	4.687045108	33.7560943	4.739525289	10.05003559	3.07150159	3.732802828	1.322550885	4.802706567	7.110070854	1.641887789	1.642299135	2.235681359	1.873209826	14.68340831	8.234337452	60.59628007	10.81628804	1	1	7.028556466	0.666593257	6.121024627	1.870244905	1.669648858	0.706034565	1.783192442	5.602317527	2	21	0.997694414	3	9	0.622821724	1	3	0.703703704
FBtr0070090_1	FBtr0070090_1	FBtr0070090	229	258	X	-	FBgn0024983	529592..529621	30	atgaatatgaaatcgagcttgcaggaacat	mnmksslqeh	5.820400296	7.116041218	1.249878695	25.8557318	26.99307763	16.88405979	14.6348017	2.709292375	1.785443695	4.32243591	18.47617004	4.925663366	13.302623	0	0	0	14.82180741	11.01750547	6.577472457	0	1	5.981750184	1.460967158	3.427773791	1.100144062	NA	NA	0	1.675036352	7	17	0.326067073	3	9	0.622821724	1	1	0.333333333
FBtr0070091_1	FBtr0070091_1|FBtr0114366_1|FBtr0307173_1	FBtr0070091	146	196	X	-	FBgn0260400	523031..523081	51	atgacaataaccgttgagttgactccaaccgaagtaaccataactggaagc	mtitveltptevtitgs	20.41578317	44.44185942	11.48785566	98.86015101	53.12363135	335.552953	106.1740515	49.08600304	22.75565494	7.627828077	32.07484325	59.3977053	30.43083692	11.83596014	23.69059486	19.02043504	0	1.620221392	0	0	1	12.96045873	1.656239781	5.649257851	3.48902831	4.147192325	0.960535397	NA	NA	14	54	0.905362185	21	145	0.999999929	4	38	0.999745593
FBtr0070093_1	FBtr0070093_1	FBtr0070093	28	93	X	-	FBgn0023537	492931..492996	66	atgtttgagttgacgttaaatccaataaaacgcgataagcggtacctttccacgacaggcgcgcca	mfeltlnpikrdkrylsttgap	0.391946148	1.169948749	3.834855088	0	0	0.822275639	0	0	0	0	0.409671176	1.119468947	0.447899764	0.7621641	0.851459012	4.473185316	6.737185188	0	2.391808166	0	1	NA	0	0.734522955	0	0	0	0.663954633	0	0	0	1	0	0	1	0	0	1
FBtr0070093_2	FBtr0070093_2	FBtr0070093	93	122	X	-	FBgn0023537	492902..492931	30	atgaaaatctcgaatttgccagatggacac	mkisnlpdgh	0.215570381	0.757025661	5.155749618	0	0.333247872	1.206004271	0	1.08371695	2.975739492	0	0.901276587	2.462831683	1.478069222	1.67676102	1.873209826	4.217574727	0	0	2.630988983	0	1	NA	0.369750947	0.48968197	0	0.646315687	1.588577772	NA	0	1	1	0.333333333	0	0	1	0	2	1
FBtr0070093_3	FBtr0070093_3	FBtr0070093	115	201	X	-	FBgn0023537	492823..492909	87	atggacactgataagcgtgggcggctgccccccgcgcgcctaccactcaagttatcaacacccaaaaaaatagacctcaccccacat	mdtdkrgrlpparlplklstpkkidltph	0.148669229	0.469877997	2.85532633	0	0.114913059	0.415863542	0	0.747391	1.026117066	1.490495142	0.155392515	0	0.84946507	1.15638691	0.968901634	1.454336113	2.555484037	0	1.36085637	0	1	0	0.739501895	NA	0	0.646315687	1.059051848	0.569103971	0	0	1	1	0	0	1	2	2	0.111111111
FBtr0070098_1	FBtr0070098_1|FBtr0339442_1|FBtr0339443_1	FBtr0070098	89	181	X	-	FBgn0266572	476399..476491	93	atgcgatcggaattagaaccgcgagcaagcggagctcacagtgaccgtaacatccagatcacagatactcggaaggatcgtaaaggacacgga	mrseleprasgahsdrniqitdtrkdrkghg	36.71650366	20.17107085	14.615517	332.2322527	278.5307213	49.0182381	51.40539663	33.90985296	36.66878987	13.24617456	52.47755612	8.739080166	14.3038957	1.081781303	9.063918513	42.17574727	19.12491279	110.1750547	15.70106328	0	0	25.08137358	5.307616092	5.609084385	3.593803935	31.34631082	4.04557806	2.205277887	7.017044175	NA	NA	NA	NA	NA	NA	NA	NA	NA
FBtr0070101_1	FBtr0070101_1|FBtr0070102_1|FBtr0344150_1|FBtr0344151_1	FBtr0070101	14	70	X	-	FBgn0052816	334732..334788	57	atggcgttcgctggaaccgcttggcacacgtcgcgttacttggccgccagcgcgatt	mafagtawhtsrylaasai	0	2.789041911	7.565055261	0	0	5.077912719	0.855836356	1.140754684	1.252942944	0	0	1.296227202	1.815172729	1.765011599	0.492949954	0	0	8.698030631	0.692365522	0	0	NA	NA	3.917455761	0.471490312	0.646315687	2.541724435	NA	12.56277264	NA	NA	NA	NA	NA	NA	NA	NA	NA
FBtr0070103_1	FBtr0070103_1	FBtr0070103	138	167	X	-	FBgn0040370	290570..290596, 294823..294825	30	atggtgaacacaggaatacaacgcgaagat	mvntgiqred	0.646711144	1.665456455	2.655992228	1.077322158	0	0.603002135	0	0	0	0	1.351914881	0	0	1.67676102	0.936604913	1.405858242	0	2.754376367	2.630988983	0	1	NA	0	NA	NA	0	0	NA	1.04689772	0	0	1	0	1	1	0	0	1
FBtr0070110_1	FBtr0070110_1	FBtr0070110	11	64	X	+	FBgn0261930	591052..591105	54	atgacacttcagtttggaatgtgtagagtgcgctgctccgcggacccgtgcaac	mtlqfgmcrvrcsadpcn	8.862337899	3.364558495	0.694377053	20.94793086	13.14477717	2.680009491	0.903382821	1.204129945	1.322550885	1.200676642	9.263120478	0	1.916015658	1.863067799	1.561008188	0	0	0	0	0	0	17.44677137	1.419044176	NA	0.471490312	0.646315687	0.847241478	NA	NA	NA	NA	NA	NA	NA	NA	NA	NA	NA
FBtr0070120_1	FBtr0070120_1|FBtr0340081_1	FBtr0070120	56	112	X	+	FBgn0003575	635945..636001	57	atgttttggacgaaaagttttattaatttaatgtttttgtatattgtattctgtcca	mfwtksfinlmflyivfcp	10.77851907	6.45463985	5.920478031	86.75278434	23.85353188	30.78484586	19.25631802	8.555660133	11.2764865	6.824898806	21.10884638	10.36981761	5.186207796	5.295034798	4.436549588	7.399253906	15.60190254	353.7199123	27.00225535	0	1	12.71121914	1.130025367	2.968696944	3.712986208	1.615789217	2.541724435	0.474253309	13.09964326	15	42	0.428106222	3	18	0.967352145	2	2	0.111111111
FBtr0070120_2	FBtr0070120_2|FBtr0340081_2	FBtr0070120	112	282	X	+	FBgn0003575	636001..636171	171	atgagcgtaacagagacagacagagagaaagggacagatactgagatacggggccctcaggcagagaaagagggcgaaagcaagctacaagcgggtgcgagcgagagcgcgcgcttgcctcacgcacatatatataaatctgtacatacatatagtatcagaagaaaaaac	msvtetdrekgtdteirgpqaekegesklqagasesarlphahiyksvhtysirrkn	7.147860013	4.515591665	4.604816246	20.22341596	5.027950348	7.51107923	3.280706033	1.996320698	1.775002504	1.137483134	1.976483744	4.752833073	0.605057576	0.8825058	0.985899908	13.56529883	9.101109816	75.38293214	22.3864852	0	1	17.77909083	2.543886518	1.580337267	5.42213859	2.262104904	1.800388142	1.4905104	3.367341119	3	26	0.997485265	0	5	1	2	6	0.648834019
FBtr0070120_3	FBtr0070120_3|FBtr0340081_3	FBtr0070120	346	411	X	+	FBgn0003575	636235..636279, 638333..638353	66	atgtacctcacaaccacttcgtcatcaaatacgtataagtcagatcttttccaaataccaaacact	myltttsssntyksdlfqipnt	9.994626771	8.189641246	5.184155952	17.62890805	6.362004827	1.644551278	0.739131399	1.477795841	1.623130632	0.982371798	4.301547347	1.119468947	1.567649175	0.7621641	0.425729506	5.751238264	23.58014816	35.05569921	24.5160337	0	1	17.94525055	1.479003789	1.46904591	0.471490312	1.938947061	3.812586653	0.243901702	1.429909081	12	21	0.021194388	2	4	0.407407407	3	4	0.111111111
FBtr0070123_1	FBtr0070123_1|FBtr0070124_1	FBtr0070123	106	231	X	+	FBgn0025637	656219..656344	126	atgcgtattctgctttcgacttcgccaccaatctgtgctgcaagttaccattaccaggtccacctggttcccgccagttttctttcattgtggctagttgttgttcgtgccttcgataaagacgtt	mrillstsppicaasyhyqvhlvpasflslwlvvvrafdkdv	27.81884445	12.72524088	6.286592248	66.43486644	11.74302025	6.460737165	2.322984396	2.322250608	0.850211283	7.204059851	14.1629178	3.518330976	2.932677027	1.596915257	1.561008188	23.76569886	28.23201412	62.3013702	14.09458384	0	1	9.221864867	0.829138488	1.836307388	0.792103724	1.454210296	0.544655236	0.841799623	4.420234817	11	98	0.999999903	4	5	0.04526749	0	3	1
FBtr0070124_2	FBtr0070124_2|FBtr0100530_1	FBtr0070124	537	659	X	+	FBgn0025637	656650..656772	123	atgtttcgattctacttatcccttcatcaccatttcatcgttgaatcatcacgaaagaaacatcgaaagtgcacaatcgtttgttatctttgtacgaaaacaacggtgatttccacacaggca	mfrfylslhhhfivessrkkhrkctivcylctkttvistqa	2.418594522	3.655880024	2.019621063	7.62008356	2.357119094	2.206105373	1.586428368	0.132160604	0.580632096	0.527126331	1.099117789	0	0.240336459	0	0.228440223	9.600983118	16.26783741	10.74878582	3.20852315	0	1	14.45589628	2.144555495	NA	6.60086437	NA	2.541724435	0.590181896	3.350072703	4	7	0.173296754	0	2	1	0	0	1
FBtr0070130_1	FBtr0070130_1|FBtr0070131_1|FBtr0070132_1|FBtr0070133_1|FBtr0302259_1|FBtr0340195_1|FBtr0340196_1|FBtr0340197_1	FBtr0070130	92	136	X	+	FBgn0021764	686925..686969	45	atggcgacttgtgcctgtcggaccctcgagttcattgttaattgt	matcacrtlefivnc	44.40749856	36.84191552	14.373605	276.5126873	75.09185381	55.47619645	32.52178154	15.1720373	8.728835844	10.08568379	45.06382935	16.41887789	13.79531274	8.942725437	6.868436029	14.99582125	24.70301236	53.25127642	12.27794859	0	1	27.41635501	1.666344269	3.378805594	2.357451561	1.696578678	1.270862218	0.607044235	4.337147696	77	135	1.39E-08	9	18	0.107602386	5	6	0.017832647
FBtr0070130_2	FBtr0070130_2|FBtr0070131_2	FBtr0070130	181	345	X	+	FBgn0021764	687014..687126, 687573..687624	165	atggtaaccctggtggcagaaagaagaacatacttgtgtccagaaggaaggaggaaaagcagtaagcgcgcacctttcgcgtttctttcgcaccgcaccgatcgcgtttttttccaaaaaagatgtgagcgatgtgtaattaaaactagacttttcactaaaaac	mvtlvaerrtylcpegrrksskrapfaflshrtdrvffqkrcercviktrlftkn	6.427916825	6.111261703	2.670195395	62.8764387	7.755586837	14.47205125	2.513046756	0.394078891	1.406713215	3.929487191	2.294158585	5.373450945	1.612439151	0.30486564	1.532626221	2.044884716	1.347437038	21.53421523	8.371328581	1	1	16.00118174	3.38058009	2.693250836	1.558537421	1.292631374	0.917844935	1.517610589	2.572377254	27	155	0.999997043	6	21	0.751353785	0	3	1
FBtr0070132_2	FBtr0070132_2|FBtr0340195_2|FBtr0340196_2|FBtr0340197_2	FBtr0070132	181	264	X	+	FBgn0021764	687014..687074, 687573..687595	84	atggtaaccctggtggcagaaagaagaacatacttgtgtccagaaggaaggaggaaaagcaccaaaaaagatgtgagcgatgtg	mvtlvaerrtylcpegrrkstkkdvsdv	8.622815253	8.651721845	3.961669079	121.9682587	14.75812004	27.78116981	4.645968792	0.774083536	2.763186671	6.946771999	3.862613945	7.916244696	2.815369946	0.598843221	3.010515792	3.514645606	2.646751324	40.33193965	11.27566707	1	1	17.55754452	3.820759789	3.509387453	1.650216093	1.292631374	0.917844935	1.327909265	3.576900542	9	432	1	5	63	0.999999656	0	18	1
FBtr0070137_1	FBtr0070137_1	FBtr0070137	119	178	X	+	FBgn0040382	759712..759771	60	atgatctgcattgacgtatttgccgtgtttgacatttatgtagtcttgtctccactcgtc	micidvfavfdiyvvlsplv	6.790467012	12.18811315	24.21639972	5.925271872	6.16508563	53.06418791	28.45655885	51.2056259	38.6846134	0	3.154468055	0	6.158621758	4.191902549	0.936604913	4.217574727	11.11635556	19.28063457	15.12818665	0	1	NA	1.954397865	NA	4.620605059	12.21536648	41.30302208	0.379402647	1.274484181	0	5	1	3	28	0.998715131	5	33	0.994763272
FBtr0070139_1	FBtr0070139_1|FBtr0335403_1	FBtr0070139	87	122	X	+	FBgn0086368	784832..784867	36	atgatcggttggttgttgttgacgtgtgcaccactc	migwllltcapl	0.898209922	26.87441098	2.473718251	11.67099005	13.885328	738.1751141	751.3886611	21.674339	15.37465404	1.801014963	3.00425529	24.62831683	68.97656369	1.39730085	7.024536848	0	0	0	0	0	1	6.480229366	4.621886842	29.97261726	10.89339075	15.51157649	2.188707153	NA	NA	8	15	0.088231598	300	610	4.88E-16	7	17	0.326067073
FBtr0070140_1	FBtr0070140_1|FBtr0343325_1	FBtr0070140	116	160	X	+	FBgn0025621	793262..793306	45	atgttggcgtgcccgtgggcgtggcggcatatcgtctgcagcaac	mlacpwawrhivcsn	24.00016912	23.01358011	21.5604075	9.33679204	9.77527091	17.28606121	11.92465323	25.64796782	9.919131641	1.44081197	17.42468068	6.567551155	30.54676392	16.7676102	5.619629478	25.30544836	24.70301236	20.19876002	18.41692288	1	1	6.480229366	0.561001437	2.63204059	0.390373699	1.529613792	1.765086414	1.024387147	1.096749992	1	11	0.98843898	4	7	0.173296754	3	10	0.700858609
FBtr0070140_2	FBtr0070140_2|FBtr0343325_2	FBtr0070140	16	330	X	+	FBgn0025621	793162..793476	315	atggatctgcgccgtgagcttctggaggcggagtctagaacggatcaggaagaagcggatcgcgactcgcacttacagctcgtccgagaagtggaccacaatgttggcgtgcccgtgggcgtggcggcatatcgtctgcagcaactaatcgcgggtgtacgagcgagaggccaccacgacttgttgcgtctttggcagctgtggctcaacgagctaatcttggccaagaaaataattctggtaaggtcgcacctactcatagaggagctattggcaggaacagagttgaagccgtccgtcgaaactgtcaacttg	mdlrrelleaesrtdqeeadrdshlqlvrevdhnvgvpvgvaayrlqqliagvrarghhdllrlwqlwlnelilakkiilvrshllieellagtelkpsvetvnl	11.10700727	10.88674999	9.969270546	7.797760385	7.521880538	12.17490026	8.595042265	15.0172206	7.481859295	1.234981689	15.49337371	3.987441773	18.29990465	5.589203398	2.408412633	20.08368917	13.41020671	10.23054079	14.03194124	0	0	6.314069639	0.485490164	3.053311108	0.469676888	2.686826641	3.106552088	1.497642028	0.729089483	NA	NA	NA	NA	NA	NA	NA	NA	NA
FBtr0070141_1	FBtr0070141_1|FBtr0310162_1	FBtr0070141	119	217	X	+	FBgn0260855	806194..806292	99	atggtagcagcgaacgttcccgattcgaggcagagtccatttggaagtcccgggcatcgcaggagcactgcggcaagcaccgaccgatcggctgagttg	mvaanvpdsrqspfgspghrrstaastdrsael	62.97268109	68.17818987	48.85889446	40.80765752	25.2460509	46.96107539	44.10150679	22.65953623	21.64174176	11.78846157	66.09361639	28.35987999	60.46646817	8.129750398	17.59681958	115.4507829	76.35476547	138.5534778	65.37608987	0	1	3.461660986	0.381974119	1.655898241	0.729354767	2.7872364	1.229866662	1.512031138	2.11932953	33	61	0.000670126	25	64	0.199359561	14	39	0.425444072
FBtr0070146_1	FBtr0070146_1	FBtr0070146	242	283	X	-	FBgn0015799	801197..801238	42	atgtgttttaaccaacaaccgtggccgtggtgtggtcctggc	mcfnqqpwpwcgpg	37.57083789	13.95090148	6.137797165	27.70256979	2.618376136	3.445726488	1.742238297	2.709292375	2.55063385	1.543727111	14.80668679	1.759165488	4.926897406	1.197686443	0.669003509	61.25525198	74.10903707	33.44599874	77.99003056	0	1	17.94525055	0.17683741	1.958727881	0.353617734	2.262104904	3.812586653	0.826555767	0.428849668	1	9	0.973987705	0	1	1	2	3	0.259259259
FBtr0070146_2	FBtr0070146_2	FBtr0070146	470	517	X	-	FBgn0015799	800963..801010	48	atgtccgcgaggagcgcggcggcaagcgcagcatacaccggcagccac	msarsaaasaaytgsh	34.6259925	14.19423115	7.714095073	4.039958094	2.291079119	7.537526692	1.52445851	3.047953922	0.371967437	2.701522444	8.16781907	1.539269802	2.155517615	0	0.585378071	43.05440867	32.42270372	15.49336706	45.22012314	0	1	1.495437546	0.280500719	4.896819702	0.707235468	NA	0.635431109	1.327909265	0.342621072	1	4	0.802469136	0	1	1	1	1	0.333333333
FBtr0070151_1	FBtr0070151_1	FBtr0070151	241	294	X	-	FBgn0025639	655740..655793	54	atgtatatgcatacggctgggtttacgtgtgcttgtgtgtgctacagccgcttc	mymhtagftcacvcysrf	45.50930273	23.88836532	11.8044099	72.41998954	29.99230847	21.77507711	9.033828207	6.020649723	3.306377214	13.20744306	15.77234027	2.736479648	3.284598271	2.794601699	3.122016377	23.4309707	32.93734981	249.4240821	68.69804566	0	1	5.483271002	1.901576301	7.957332015	2.750360154	2.154385623	1.059051848	0.711379963	3.63073039	16	48	0.554084326	4	13	0.677575999	2	11	0.92485337
FBtr0070151_2	FBtr0070151_2	FBtr0070151	380	424	X	-	FBgn0025639	655610..655654	45	atggacggcggttggaagtttttgtggaacaaaggcgtcaagaac	mdggwkflwnkgvkn	35.64096971	18.67329965	8.020054962	714.6236985	785.3541515	145.1225139	257.4641039	11.55964747	94.03336795	28.8162394	66.99489297	13.13510231	18.72221014	6.707044078	12.48806551	31.86612016	9.881204943	117.5200583	65.77472457	0	1	24.79933931	11.7225973	11.04844945	13.75180077	1.723508499	7.52985864	3.224922501	1.786705442	312	1582	1	40	198	0.999984471	17	64	0.902024645
FBtr0070151_3	FBtr0070151_3	FBtr0070151	429	650	X	-	FBgn0025639	655384..655605	222	atgatttgggactgcaagcgcgatttattttgggtacgcagccaaagccaagccatccaaaacggagtccagctccaatccagtgtgtcgccgtttgtatatgtgagtctcgacgaaaagccgtggaaagagacggacacacgcacagagaagcagcagacaaagcatcgttttgcgagattgagcgagaggcacaatatcgccttagttaataaattcatt	miwdckrdlfwvrsqsqaiqngvqlqssvspfvyvsldekpwketdtrtekqqtkhrfarlserhnialvnkfi	20.79962869	11.72366768	5.151527055	124.1832164	132.5335793	33.57255132	43.28912814	5.05246416	16.56763069	7.301412011	23.56716481	2.995335831	3.994781681	1.359535962	3.290774019	12.15877399	35.05157159	37.9657283	41.06476047	0	0	17.00810969	5.623653944	11.20827621	10.83641901	3.7163152	5.034569555	0.34688242	0.924533051	NA	NA	NA	NA	NA	NA	NA	NA	NA
FBtr0070167_1	FBtr0070167_1	FBtr0070167	168	239	X	+	FBgn0040340	935399..935470	72	atgtgccatccctggtgtaaacacgcacacacacacacacacacgcgcaggcggcacacaggtgagcaccag	mchpwckhahththtrrrhtgehq	26.5870137	21.25980399	5.533317141	0	1.24967952	0	0.338768558	0	0	0	0.375531911	0	1.02643696	0	0	63.2636209	37.05451854	11.47656819	6.029349752	0	1	NA	3.327758526	NA	0.330043219	NA	NA	1.707311912	1.9034504	3	6	0.319615912	0	1	1	0	0	1
FBtr0070167_2	FBtr0070167_2	FBtr0070167	489	560	X	+	FBgn0040340	935720..935791	72	atggcaagcgtgcaacaacagttttgccagcgtgtcgcttggagtctcccagtgtgcgtgcgtgtgtgtgag	masvqqqfcqrvawslpvcvrvce	13.65279082	16.65456455	3.775675226	2.244421164	1.66623936	1.005003559	1.693842789	0	0	1.801014963	3.379787202	0	2.668736095	0	0	11.71548535	18.52725927	0	1.644368114	0	1	1.246197955	0.493001263	NA	0.634698497	NA	NA	0.632337745	0	0	0	1	1	2	0.555555556	0	0	1
FBtr0070169_1	FBtr0070169_1	FBtr0070169	130	240	X	+	FBgn0040340	935987..936097	111	atggaaagtgggcagaggcgcggaatatgccaggcgagcgcgcaggtatcagttgtgccggaccgcacttgtgggcacttgtggctggcagattggagccgggatgcggag	mesgqrrgicqasaqvsvvpdrtcghlwladwsrdae	13.400321	19.39622506	6.122716582	0.873504453	0.450334962	0.977841301	0.439483534	0.146448237	0	0	1.705117867	2.662520738	1.198434504	0	0.506272926	2.65973181	10.01473474	0	2.13323431	0	1	NA	0.26410782	0.367261478	0.366714687	NA	0	0.265581853	0	2	3	0.259259259	2	2	0.111111111	0	0	1
FBtr0070169_2	FBtr0070169_2	FBtr0070169	233	283	X	+	FBgn0040340	936090..936140	51	atgcggagtagcaccattggagcgcactgctactcagttggtgttcgttgc	mrsstigahcysvgvrc	21.30342592	25.38262512	8.271256072	0	0.58808448	0.709414277	0	0	0	1.27130468	2.120650793	0	0.869452483	0	0.550944066	3.307901746	26.15613073	0	5.416742023	0	1	0	0.277313211	NA	0	NA	0	0.126467549	0	0	1	1	0	0	1	0	0	1
FBtr0070169_3	FBtr0070169_3	FBtr0070169	156	410	X	+	FBgn0040340	936013..936260, 936330..936336	255	atgccaggcgagcgcgcaggtatcagttgtgccggaccgcacttgtgggcacttgtggctggcagattggagccgggatgcggagtagcaccattggagcgcactgctactcagttggtgttcgttgctaaaagccactccgggcagcatcgacggcatcattcaaccgatgcaacagacggccaagctgaaagggcgacgtgtcacatatgcgaggctactacagatgctcccccgcaacaacaaggaaacccc	mpgeragiscagphlwalvagrlepgcgvaplertatqlvfvakshsgqhrrhhstdatdgqaeratchiceattdappqqqgnp	11.7676067	19.09485904	6.157490632	0.633718917	0.548878848	13.8335784	0.860870688	12.04838256	0.630156598	1.779826551	2.756846031	2.028214327	4.695043411	0.394532005	0.550944066	8.435149453	11.33432332	0.324044278	2.476224925	0	0	0.356056559	0.199096664	6.820570299	0.183357344	30.53841621	1.143775996	0.744212885	0.130862215	NA	NA	NA	NA	NA	NA	NA	NA	NA
FBtr0070169_4	FBtr0070169_4	FBtr0070169	325	420	X	+	FBgn0040340	936182..936260, 936330..936346	96	atgcaacagacggccaagctgaaagggcgacgtgtcacatatgcgaggctactacagatgctcccccgcaacaacaaggaaacccctgaaccagag	mqqtaklkgrrvtyarllqmlprnnketpepe	18.25611667	34.01884066	11.18055552	1.346652698	1.66623936	44.65984565	5.081528366	34.20481624	2.231804619	4.052283666	9.998537138	6.926714109	19.55362408	4.715890367	1.463445177	24.16318854	30.10679631	15.49336706	4.522012314	1	0	0.332319455	0.166648314	6.447479274	0.25987655	7.253098265	1.525034661	0.802582523	3.426210719	NA	NA	NA	NA	NA	NA	NA	NA	NA
FBtr0070169_5	FBtr0070169_5	FBtr0070169	365	421	X	+	FBgn0040340	936222..936260, 936330..936347	57	atgcgaggctactacagatgctcccccgcaacaacaaggaaacccctgaaccagagc	mrgyyrcspattrkplnqs	25.64152957	51.39805807	16.52800117	2.268046649	2.630904252	77.12079942	7.27460903	58.46367757	3.758828832	5.687415672	17.31399759	10.36981761	34.22897145	7.942552198	2.464749771	33.29664258	35.10428072	26.09409189	7.616020739	1	0	0.398783346	0.151952444	7.437044922	0.21252783	7.360817546	1.525034661	0.948506618	3.426210719	NA	NA	NA	NA	NA	NA	NA	NA	NA
FBtr0070174_1	FBtr0070174_1|FBtr0346795_1	FBtr0070174	15	83	X	+	FBgn0053082	1030772..1030840	69	atgtgttttgaattgccacaaaaacgaaagtctaccagtcgaccagctttgtgcgacaaaagcctcaga	mcfelpqkrkstsrpalcdkslr	1.03098878	1.053253094	1.290635609	0	0.289780758	1.573049049	0.353497625	1.413543848	0.258759956	0	0.979648464	0	0	0	0.814439055	1.833728142	6.444264093	0	0	0	0	NA	0.295800758	NA	NA	NA	0.317715554	0.284551985	NA	NA	NA	NA	NA	NA	NA	NA	NA	NA
FBtr0070176_1	FBtr0070176_1|FBtr0070177_1|FBtr0070178_1|FBtr0305651_1|FBtr0305652_1|FBtr0336687_1	FBtr0070176	19	57	X	+	FBgn0003638	1033334..1033372	39	atgtactacatttatacaaatataaatataatggaaata	myyiytninimei	1.989880443	4.309222996	1.321987082	93.64415685	98.94898351	83.95645116	37.52513255	0	21.97469164	6.649901401	29.4648115	7.57794364	6.821857947	1.289816169	2.881861271	3.244288251	11.40139032	120.7688099	37.44099706	0	1	14.08203689	3.358208604	11.07905457	5.500720309	0	7.625173306	0.284551985	3.225576758	23	87	0.932710571	9	33	0.821185038	1	13	0.994861769
FBtr0070177_2	FBtr0070177_2|FBtr0070178_2	FBtr0070177	87	134	X	+	FBgn0003638	1033402..1033407, 1040987..1041028	48	atgagtatcctccgagcacagatcctagcaatcgatctcctcataaag	msilraqilaidllik	21.01811218	17.31696201	8.88585635	2.019979047	1.45795944	0.376876335	0.508152837	0	0	5.403044888	16.61728707	4.617809406	4.003104142	5.239878186	1.756134212	26.35984204	4.631814817	46.48010119	33.70954634	0	1	0.373859387	0.087737513	0.081613662	0.126939699	0	0	5.691039708	1.378840899	0	0	1	0	1	1	0	0	1
FBtr0070181_1	FBtr0070181_1|FBtr0331339_1	FBtr0070181	188	274	X	-	FBgn0040397	1082166..1082252	87	atgatttcaaatttaacaccacttaataggcgtcttatcttttatgatgcagggattgagtcaagcttcacatccgtacatttatgt	misnltplnrrlifydagiessftsvhlc	0	0.156625999	0.053874082	0	0	0	0	0	0	1.490495142	0	0	0	0	0	1.454336113	0	0	0	0	1	0	NA	NA	NA	NA	NA	NA	NA	0	0	1	0	0	1	0	0	1
FBtr0070181_10	FBtr0070181_10|FBtr0331339_10	FBtr0070181	936	1358	X	-	FBgn0040397	1081082..1081504	423	atggcaattgaagctgaagcacgtggatgcgaaggggcacctggtggaaggggttggttgagggagaggggcaggcgaaacgataattgccaaaaagaatggctggcaaatctaaaacactttaaccgactgacccgaaatggtatggttcctctgtgcgacacaatatttgtaattcaatttgagctgaattttgtttgccaagagcgaaatgtatccgccagatacgccacgccacgccacatgccaggggatggtgctaaaacaaatttcatttggcatcaaaaaacggaaaatcaacttaggcgacatattgagaaatcattttgctatcaatcgtggggggaaaagcaaggaagcgcaacgaaatccgagaaaatcgagaaggcagcgccacca…	maieaeargcegapggrgwlrergrrndncqkewlanlkhfnrltrngmvplcdtifviqfelnfvcqernvsaryatprhmpgdgaktnfiwhqktenqlrrhieksfcyqswgekqgsatksekiekaappevaahvrk	0.061154718	0.075165669	0.04432194	0	0	0.042766109	0	0	0	0	0	0	0	0	0	0.199412517	0	0	0	0	1	NA	NA	NA	NA	NA	NA	NA	NA	0	0	1	0	0	1	0	0	1
FBtr0070181_11	FBtr0070181_11|FBtr0331339_11	FBtr0070181	1147	1368	X	-	FBgn0040397	1081072..1081293	222	atgtatccgccagatacgccacgccacgccacatgccaggggatggtgctaaaacaaatttcatttggcatcaaaaaacggaaaatcaacttaggcgacatattgagaaatcattttgctatcaatcgtggggggaaaagcaaggaagcgcaacgaaatccgagaaaatcgagaaggcagcgccaccagaagttgcggcgcacgtacgcaaataaaaggatg	myppdtprhatcqgmvlkqisfgikkrkinlgdilrnhfainrggkskeaqrnprksrrqrhqklrrtyankrm	0.058262265	0.061380459	0	0	0	0	0	0	0	0	0	0	0	0	0	0.379961687	0	0	0	0	1	NA	NA	NA	NA	NA	NA	NA	NA	0	0	1	0	0	1	0	0	1
FBtr0070181_2	FBtr0070181_2|FBtr0331339_2	FBtr0070181	231	278	X	-	FBgn0040397	1082162..1082209	48	atgatgcagggattgagtcaagcttcacatccgtacatttatgttgat	mmqglsqashpyiyvd	0	0.189256415	0.097646773	0	0	0	0	0	0	0	0	0	0	0	0	2.635984204	0	0	0	0	1	NA	NA	NA	NA	NA	NA	NA	NA	0	0	1	0	0	1	0	0	1
FBtr0070181_3	FBtr0070181_3|FBtr0331339_3	FBtr0070181	326	361	X	-	FBgn0040397	1082079..1082114	36	atgctatttaaaattaaatactttagtcggtcaaat	mlfkikyfsrsn	0.179641984	0	0	0	0	0	0	0	0	0	0.375531911	0	0	0	0	0	0	0	0	0	1	NA	0	NA	NA	NA	NA	NA	NA	0	0	1	0	0	1	0	0	1
FBtr0070181_4	FBtr0070181_4|FBtr0331339_4	FBtr0070181	382	618	X	-	FBgn0040397	1081822..1082058	237	atgatcgcctcttttggccaacggaggtgcaaaagtatcgagcgaaaatgtcgcaacttcttgtttgctacgttattaaagttgctggggatgggtttggacggtgggggcgtggctgccgcccctttcggattgcgccatgttgcggcactcttggccatttccatttcccattttccgtttcccgttcgggccattttccatttgcatattggtcatcacccgtttcatgtcttt	miasfgqrrcksierkcrnflfatllkllgmgldgggvaaapfglrhvaallaisishfpfpvraifhlhighhpfhvf	0.02728739	0	0	0	0	0	0	0	0	0	0.057042822	0	0	0	0	0	0	0	0	0	1	NA	0	NA	NA	NA	NA	NA	NA	0	0	1	0	0	1	0	0	1
FBtr0070181_5	FBtr0070181_5|FBtr0331339_5	FBtr0070181	429	644	X	-	FBgn0040397	1081796..1082011	216	atgtcgcaacttcttgtttgctacgttattaaagttgctggggatgggtttggacggtgggggcgtggctgccgcccctttcggattgcgccatgttgcggcactcttggccatttccatttcccattttccgtttcccgttcgggccattttccatttgcatattggtcatcacccgtttcatgtcttttgacaatttgccgcattgttttctgt	msqllvcyvikvagdgfgrwgrgcrpfriapccgtlghfhfpfsvsrsghfpfaywsspvscllticrivfc	0.029940331	0	0	0	0	0	0	0	0	0	0.062588652	0	0	0	0	0	0	0	0	0	1	NA	0	NA	NA	NA	NA	NA	NA	0	0	1	0	0	1	0	0	1
FBtr0070181_6	FBtr0070181_6|FBtr0331339_6	FBtr0070181	521	697	X	-	FBgn0040397	1081743..1081919	177	atgttgcggcactcttggccatttccatttcccattttccgtttcccgttcgggccattttccatttgcatattggtcatcacccgtttcatgtcttttgacaatttgccgcattgttttctgttaattgttataaattttaaatcactgacaacaattgcgtgcatttgttgctgt	mlrhswpfpfpifrfpfgpfsicilvitrfmsfdnlphcfllivinfkslttiaciccc	0	0	0	0	0	0	0	0	0	0	0.076379372	0	0	0	0	0	0	0	0	0	1	NA	0	NA	NA	NA	NA	NA	NA	0	0	1	0	0	1	0	0	1
FBtr0070181_7	FBtr0070181_7|FBtr0331339_7	FBtr0070181	703	801	X	-	FBgn0040397	1081639..1081737	99	atgattgttatcatcgaggttgcttttatttgttttgcggttgttgctgctgaattacgagatacatttgcagcgctgcggaccacttatggccataaa	miviievaficfavvaaelrdtfaalrttyghk	0.065324358	0.045880343	0.14203167	0	0	0	0	0	0	0	0	0	0	0	0	1.278052947	0	0	0	0	1	NA	NA	NA	NA	NA	NA	NA	NA	0	0	1	0	0	1	0	0	1
FBtr0070181_8	FBtr0070181_8|FBtr0331339_8	FBtr0070181	962	1018	X	-	FBgn0040397	1081422..1081478	57	atgcgaaggggcacctggtggaaggggttggttgagggagaggggcaggcgaaacga	mrrgtwwkglvegegqakr	0.113458095	0.159373823	0.246686585	0	0	0	0	0	0	0	0	0	0	0	0	0	0	0	0	0	1	NA	NA	NA	NA	NA	NA	NA	NA	0	0	1	0	0	1	0	0	1
FBtr0070181_9	FBtr0070181_9|FBtr0331339_9	FBtr0070181	1075	1107	X	-	FBgn0040397	1081333..1081365	33	atggtatggttcctctgtgcgacacaatatttg	mvwflcatqyl	0.195973074	0.137641029	0.28406334	0	0	0	0	0	0	0	0	0	0	0	0	0	0	0	0	0	1	NA	NA	NA	NA	NA	NA	NA	NA	0	0	1	0	0	1	0	0	1
FBtr0070183_1	FBtr0070183_1|FBtr0336688_1	FBtr0070183	27	101	X	-	FBgn0040351	1026603..1026677	75	atgaagcaaagctccgcgcattgtggatttgcgcgtgtcgaaaggggaaacagcaaaaacgccatttttttcgag	mkqssahcgfarvergnsknaiffe	0.862281525	3.209788804	5.062008716	0.861857727	0.399897446	2.170807687	7.480009755	2.60092068	3.332828231	1.728974364	0.72102127	0.985132673	0.985379481	3.353522039	0	4.498746375	2.964361483	4.407002187	1.57859339	0	1	0.498479182	0.554626421	2.203568866	7.590994026	0.775578824	NA	1.517610589	2.791727253	0	0	1	4	7	0.173296754	6	8	0.019661637
FBtr0070184_1	FBtr0070184_1	FBtr0070184	19	69	X	-	FBgn0040338	1011575..1011625	51	atgccatgcgctaaagtcattcttcataaaaattctacagcgcgtgtgtac	mpcakvilhknstarvy	0.126806107	0.445309213	0.643319917	0	0	0	0	0	0	1.27130468	0.530162698	0	0.289817494	0	1.101888133	0.826975437	0	0	0	0	1	0	0	NA	0	NA	0	NA	NA	0	0	1	0	0	1	0	0	1
FBtr0070200_1	FBtr0070200_1	FBtr0070200	177	206	X	+	FBgn0040360	1184954..1184983	30	atgttgtctgtgctggttccctccaaggag	mlsvlvpske	0.431140763	9.689928466	16.24842304	3.231966475	0.999743616	78.99327973	51.22180593	3.251150851	2.975739492	4.32243591	1.351914881	17.23982178	55.18125095	13.41408816	0.936604913	0	0	0	0	0	1	0.747718773	0.739501895	4.582024149	0.928246552	0.242368383	3.177155544	NA	NA	0	0	1	2	17	0.990357887	0	0	1
FBtr0070202_1	FBtr0070202_1	FBtr0070202	10	72	X	+	FBgn0040358	1199555..1199617	63	atgatgtcagcgctcacatctcgattccgtaatcttcaatatcaggagcaccaccttgtccat	mmsaltsrfrnlqyqehhlvh	0	0.144195364	0.371987707	0	0	0.287143874	0	0	0	0	0	0	0	0	0	0	0	0	0	0	0	NA	NA	NA	NA	NA	NA	NA	NA	NA	NA	NA	NA	NA	NA	NA	NA	NA
FBtr0070203_1	FBtr0070203_1	FBtr0070203	1	36	X	+	FBgn0029568	1203777..1203812	36	atggtgggtataaaacgtattttcactggccatagc	mvgikriftghs	0	0	0	0	0	0	0	0	0	0	0	0	0	0	0	0	0	0	0	0	0	NA	NA	NA	NA	NA	NA	NA	NA	NA	NA	NA	NA	NA	NA	NA	NA	NA
FBtr0070206_1	FBtr0070206_1	FBtr0070206	542	580	X	+	FBgn0025642	1287831..1287869	39	atgtactccctgcatcacaatggcatgctccttaccaat	myslhhngmlltn	0	0.349396459	0.240361288	0	0	0	0	0.416814212	0	0	0.346644841	0	0	0	0	4.325717668	5.700695159	0	0	0	1	NA	0	NA	NA	NA	NA	0.758805294	NA	0	0	1	0	0	1	0	0	1
FBtr0070206_2	FBtr0070206_2	FBtr0070206	493	612	X	+	FBgn0025642	1287782..1287901	120	atgtcggcagtgccacccgctggacctccgccatggatacagattccatatgtactccctgcatcacaatggcatgctccttaccaattagaagcagtttcaagatatcacggattcgtt	msavppagpppwiqipyvlpasqwhapyqleavsryhgfv	0	0.113553849	0.156234837	0	0	0.301501068	0.203261135	0.135464619	0.297573949	0	0.112659573	0	0	0	0	1.405858242	1.852725927	0	0	0	1	NA	0	NA	NA	NA	NA	0.758805294	NA	0	0	1	0	1	1	0	0	1
FBtr0070206_3	FBtr0070206_3	FBtr0070206	342	641	X	+	FBgn0025642	1287631..1287930	300	atgccagcaacctgtggccttgacagcgcccgttttgatttatgcggcattttgcaaaagtcaacaaatgaaaatgacacagaaataatgccaagagagctgttttccactattccgatttcttttgccccaaggtcaggcgcacaaatagatgtcggcagtgccacccgctggacctccgccatggatacagattccatatgtactccctgcatcacaatggcatgctccttaccaattagaagcagtttcaagatatcacggattcgtttaaaacagcactgggatcagaattccgat	mpatcgldsarfdlcgilqkstnendteimprelfstipisfaprsgaqidvgsatrwtsamdtdsictpcitmacslpirssfkisrirlkqhwdqnsd	0	0.04542154	0.093740902	0	0	0.120600427	0.081304454	0.054185848	0.17854437	0	0.045063829	0	0	0	0	1.546444066	2.223271112	0	0	0	1	NA	0	NA	NA	NA	NA	0.69557152	NA	0	0	1	1	1	0.333333333	1	1	0.333333333
FBtr0070209_1	FBtr0070209_1	FBtr0070209	23	211	X	+	FBgn0024362	1342128..1342316	189	atgtgtgggtgggatttattcatagcaaggaaaattacgagttttgcggatataggattttacataagtttgccatgcacacgcactagcgccacaaatcgagatcggattgatcgatccggaactccgaatatcggaagcacaacaaagaggacggccgactgccccatgtgtgcgtgcgcgagtgtg	mcgwdlfiarkitsfadigfyislpctrtsatnrdridrsgtpnigsttkrtadcpmcacasv	22.75465136	25.33031896	16.96263944	17.10035172	15.02260248	16.27148619	18.58387517	15.48167072	16.72082191	5.831857974	28.54042526	8.600364608	13.92044029	2.927677971	15.75874933	23.2078186	9.410671374	15.73929352	23.59537738	0	1	2.932230482	0.526362251	1.891953067	1.335006277	5.288037439	1.061050059	2.466117207	0.667049875	38	64	1.74E-05	28	58	0.012965787	26	49	0.003441171
FBtr0070222_1	FBtr0070222_1|FBtr0330319_1|FBtr0330320_1	FBtr0070222	128	223	X	+	FBgn0052813	1388695..1388790	96	atgtcgtgtcgtgtcgttgtctctctctctctctcgtactcgctcaaagcctgtcacccacttttctgcgcccgctcgccggctttggcgcggcct	mscrvvvslslsyslkachplfcarspalarp	0.336828721	3.974384723	0.439410479	0	0	1.130629004	0.508152837	0.169330773	0.185983718	0	0.281648933	0	1.847586527	0.523987819	0	0.439330701	0	0	0	0	1	NA	0	NA	0.275036015	0.323157843	NA	NA	NA	0	0	1	0	2	1	0	1	1
FBtr0070222_2	FBtr0070222_2	FBtr0070222	96	404	X	+	FBgn0052813	1388663..1388796, 1388897..1389071	309	atgggctcgttcgctatcccccacccccacttatgtcgtgtcgtgtcgttgtctctctctctctctcgtactcgctcaaagcctgtcacccacttttctgcgcccgctcgccggctttggcgcggccttaaaacatatcccactgtgtcgtcgcactctgcccgctcccctctcagctcgagcctgtccggccccaaagagccgcttcggctgccgaggagagcgtctagaaggatcgcacctgcagcgcaatcgatgccacgatggccactttctcaaggagttcgtccacgcactacgcgtgcaccg	mgsfaiphphlcrvvslslslsrtrskpvthfsaparrlwrglktyptvsshsarsplssslsgpkeplrlprrasrriapaaqsmprwplsqgvrprttrap	0.167433306	2.969304536	0.455052923	0	0.064708325	0.936702346	0.394681815	0.052607619	0.057781349	0	0.218756453	0.239109872	1.100180974	0.162792332	0.090932516	0.545964366	0	0	0	0	1	NA	0.295800758	3.917455761	0.358742629	0.323157843	0.635431109	NA	NA	0	0	1	2	4	0.407407407	1	1	0.333333333
FBtr0070222_3	FBtr0070222_3	FBtr0070222	359	436	X	+	FBgn0052813	1389026..1389080, 1389601..1389623	78	atggccactttctcaaggagttcgtccacgcactacgcgtgcaccgtaagaaaaacttcacgacgtcttgcaaacggt	matfsrsssthyactvrktsrrlang	0.663293481	10.83129023	3.965961245	0	0.128172258	3.710782372	1.876256628	0.208407106	1.144515189	0	0.693289682	5.68345773	2.273952649	4.514356591	1.080697977	1.081429417	0	0	1.01191884	1	0	NA	0.184875474	0.652909294	0.825108046	0.046165406	1.059051848	NA	0	NA	NA	NA	NA	NA	NA	NA	NA	NA
FBtr0070225_1	FBtr0070225_1|FBtr0332291_1|FBtr0332292_1	FBtr0070225	78	299	X	+	FBgn0024985	1393131..1393352	222	atgtgggaatcggcagcgaaaagcgactcggcggcagtaacaactagagtgaatgaagtgagcactgccactcccacgcacactactgtgcagtctgtgtgcgccaactgtgaattgcgaagtgcgaattccgtacttcggattgcggattccccccctcccttaaagcacttggaaaaccaacacctggcgcacgtacacgcacacgcacacttgtcctgc	mwesaaksdsaavttrvnevstatpthttvqsvcancelrsansvlriadsppplkhlenqhlahvhahahlsc	11.21548606	6.874611412	11.71761277	4.367522264	3.107311238	7.90421718	3.405997391	6.956291234	5.629777418	3.212621285	8.09930987	3.660966015	2.263709619	3.398839904	2.278228167	17.66821845	20.02946948	4.094343248	20.26572595	0	1	1.359488678	0.383651359	2.159052323	1.50460879	2.046666342	2.471120979	0.882111155	0.202032893	6	11	0.122085048	6	16	0.453063847	7	23	0.689969636
FBtr0070235_1	FBtr0070235_1|FBtr0332287_1|FBtr0342738_1	FBtr0070235	42	92	X	-	FBgn0024365	1353890..1353940	51	atgacgacttcttgtagtttaccaataagcaagtgtttttatttagctttt	mttscslpiskcfylaf	14.45589616	19.50454351	10.38502151	49.43007551	11.56566144	23.055964	5.260876426	29.00536543	5.601391985	2.542609359	9.808009918	2.897449039	5.216714901	3.945320046	2.754720332	38.86784552	34.87484097	144.1997039	23.21460867	0	1	19.4406881	1.179205724	7.957332015	1.00846539	7.351840939	2.033379548	1.114495276	6.211593137	7	24	0.73681787	5	11	0.288997273	7	15	0.203038949
FBtr0070235_2	FBtr0070235_2|FBtr0332287_2|FBtr0342738_2	FBtr0070235	141	170	X	-	FBgn0024365	1353812..1353841	30	atgcccgccgtttcccgcttcggtcgccag	mpavsrfgrq	53.89259533	52.9917963	26.55992228	50.63414145	16.99564147	13.86904911	5.69131177	15.71389578	13.09325377	4.32243591	59.03361645	4.925663366	41.38593821	16.7676102	7.492839304	91.38078574	74.10903707	145.9819474	28.94087881	0	1	11.71426078	0.287897684	2.815671328	0.137518008	0.937157746	1.747435549	1.233058603	5.044143559	3	6	0.319615912	0	2	1	4	7	0.173296754
FBtr0070235_3	FBtr0070235_3|FBtr0332287_3|FBtr0342738_3	FBtr0070235	248	343	X	-	FBgn0024365	1353639..1353734	96	atgtgctcgcacttggacgtttggatgtttgggtgtagcagtgggagcgcaacgccaagaaatagcaatcagttaattgccgcgattacgcccgag	mcshldvwmfgcssgsatprnsnqliaaitpe	33.00921464	27.01635329	19.72464816	52.8561184	14.26717452	18.09006406	7.368216131	13.54646188	5.951478984	10.13070917	34.50199435	8.465983911	22.47896942	13.62368328	4.9757136	70.73224281	60.21359262	39.59416027	36.99828257	0	1	5.217415438	0.413517386	2.136794052	0.327782649	0.994331826	1.196105617	1.174688965	1.070162114	13	30	0.166011028	7	18	0.391489654	3	21	0.987168911
FBtr0070238_1	FBtr0070238_1	FBtr0070238	26	220	X	-	FBgn0024366	1338003..1338197	195	atggtctgcaggccgcgcatgcgattgagaccgaaaacgaaacaaaaccgagtccgctatctatctatatcgataccgacacagaagccaagcgacagtcgcgtgttcgcgttttgcttcgatttaatttcggtttttccttcctcgattttttttaacagtgtggtgtgctgtgctccgtgtgcattgaaagtt	mvcrprmrlrpktkqnrvrylsisiptqkpsdsrvfafcfdlisvfpssiffnsvvccapcalkv	0.331646741	2.934930257	3.941925116	0.165741871	0.102537807	27.92363735	5.128434782	3.251150851	0.732489721	0	0.554631746	3.78897182	5.381687936	2.06370587	1.585023699	0	0	0	0	0	1	NA	0.184875474	7.369713651	0.952941687	1.575394487	0.462131716	NA	NA	0	0	1	18	63	0.824728398	3	9	0.622821724
FBtr0070244_1	FBtr0070244_1|FBtr0330391_1	FBtr0070244	816	923	X	-	FBgn0028550	1252083..1252096, 1259959..1260008, 1274426..1274469	108	atgggcagaactgctcttggagcgagagagagattttccagcagctcagctcagagctcagtgtggtgcagaccagcgaatcttgcatttattgattcgatgccgatg	mgrtalgarerfssssaqssvwcrpanlafidsmpm	0.299403307	1.682279248	9.547684478	0	0.185137707	3.68501305	4.065222693	10.8371695	7.27402987	0.600338321	0.250354608	8.893558856	2.737165226	2.328834749	14.0490737	3.905161784	0	1.530209093	1.461660546	1	1	0	0.739501895	0.414346282	1.485194483	4.653472946	0.517758681	NA	1.04689772	0	0	1	1	6	0.912208505	10	25	0.304401229
FBtr0070244_2	FBtr0070244_2|FBtr0330391_2	FBtr0070244	1016	1099	X	-	FBgn0028550	1251907..1251990	84	atggaaccgatggatcgatcttactcctctgccgccgaccccctaagaaccccaatcccaattgaaccgaaagaaacaacactc	mepmdrsyssaadplrtpipiepkettl	0.230968266	0.973318708	9.318292059	0	0.476068388	3.015010677	4.355595743	14.70758718	25.5063385	9.262362665	1.770364725	43.09955445	10.5576373	13.17455087	117.7446176	0	2.646751324	3.934823381	2.349097306	1	1	0	0.26890978	0.069954567	0.412554023	1.116363459	0.216624242	0	1.675036352	0	0	1	4	7	0.173296754	13	46	0.81115257
FBtr0070249_1	FBtr0070249_1|FBtr0308707_1|FBtr0330205_1|FBtr0330206_1|FBtr0330207_1|FBtr0336978_1|FBtr0346960_1|FBtr0347011_1	FBtr0070249	571	609	X	-	FBgn0261444	1233971..1234009	39	atgtgtgtgtgtgtttcgaggcagccgcaccactacaac	mcvcvsrqphhyn	53.39512522	74.77084225	31.48732867	24.86128058	3.076134202	7.88541254	3.752513255	2.50088527	0	4.987426051	14.55908333	17.05037319	8.716818488	1.289816169	2.881861271	52.99004144	39.90486612	12.71250631	45.53634778	0	1	4.98479182	0.211286256	0.462477416	0.430491155	1.938947061	0	1.327909265	0.279172725	0	2	1	0	0	1	0	1	1
FBtr0070253_1	FBtr0070253_1|FBtr0339577_1|FBtr0345508_6	FBtr0070253	53	94	X	+	FBgn0026872	1466801..1466842	42	atgcggacgccgtgcgtgaccacagtacaaactagattacat	mrtpcvttvqtrlh	2.463661501	3.136249169	34.48326043	0	0.476068388	9.475747842	0.580746099	18.57800486	14.87869746	6.174908444	5.472036422	12.31415842	32.72867563	123.3617036	76.93540357	20.08368917	47.64152383	0	0.939638922	0	1	0	0.087000223	0.769500239	0.017744259	0.15059783	0.193392077	0.421558497	0	0	0	1	0	3	1	3	13	0.861267761
FBtr0070260_1	FBtr0070260_1|FBtr0339590_1	FBtr0070260	18	59	X	+	FBgn0025394	1513087..1513128	42	atgctatcgataacggtcttgtttattaatgaattaattaat	mlsitvlfinelin	40.65041477	48.55778886	24.21639972	99.26754175	69.50598471	44.36372853	31.36028935	1.548167072	22.53059901	7.718635554	20.6006077	19.35082037	9.501873569	1.197686443	8.697045621	33.13808714	21.17401059	192.8063457	21.61169522	1	0	12.8607629	3.373977395	2.292601951	3.300432185	1.292631374	2.590603752	1.56503592	8.921389264	NA	NA	NA	NA	NA	NA	NA	NA	NA
FBtr0070262_1	FBtr0070262_1|FBtr0070263_1|FBtr0070265_1|FBtr0070266_1|FBtr0300429_1|FBtr0303562_1|FBtr0330406_1|FBtr0332293_1	FBtr0070262	403	435	X	+	FBgn0283451	1612743..1612775	33	atgaagcgccgccatgagcaaggatgcacctac	mkrrheqgcty	0	0.412923088	0.28406334	0	0	0	0	0.492598614	0	0	0	0	0	0	0	0	0	0	0	0	1	NA	NA	NA	NA	NA	NA	NA	NA	0	0	1	0	0	1	0	0	1
FBtr0070262_2	FBtr0070262_2|FBtr0070263_2|FBtr0070265_2|FBtr0070266_2|FBtr0300429_2|FBtr0303562_2|FBtr0330406_2	FBtr0070262	426	464	X	+	FBgn0283451	1612766..1612803, 1624138..1624138	39	atgcacctactgagcgcaactacaaccgcaccatccagt	mhllsatttapss	0	0.349396459	0.240361288	0	0	0.463847796	0	0.416814212	0	0	0	0	0	0	0	0	0	0	0	0	1	NA	NA	NA	NA	NA	NA	NA	NA	0	0	1	0	0	1	0	0	1
FBtr0070262_3	FBtr0070262_3|FBtr0070263_3|FBtr0070265_3|FBtr0070266_3|FBtr0300429_3|FBtr0303562_3|FBtr0330406_3	FBtr0070262	416	475	X	+	FBgn0283451	1612756..1612803, 1624138..1624149	60	atgagcaaggatgcacctactgagcgcaactacaaccgcaccatccagttaaataatcat	mskdapternynrtiqlnnh	0	0.302810265	0.468704511	0	0	0.301501068	0	0.541858475	0	0	0	0	0	0	0	1.405858242	0	1.377188183	0	0	1	NA	NA	NA	NA	NA	NA	NA	NA	0	0	1	0	0	1	0	0	1
FBtr0070270_1	FBtr0070270_1|FBtr0333115_1	FBtr0070270	124	225	X	+	FBgn0001189	1669693..1669794	102	atgcacggatctgtggcagatcacctggcggaccgaacgagcctgcagaaccgcccagaaagtagctcctctccgctgggactgggatgtgcgcaaagcatt	mhgsvadhladrtslqnrpessssplglgcaqsi	14.51929921	17.23346653	8.914575989	16.79355129	3.626520959	10.46386058	3.108699706	3.187402795	1.925478495	8.263480417	20.54380456	5.070535818	29.85120193	5.424815063	4.958496598	17.77997189	30.51548585	20.2527674	4.642921734	0	1	2.032261281	0.176526259	2.063659731	0.104139851	0.587559715	0.388319011	0.582654065	4.362073832	3	12	0.818877354	2	7	0.736625514	4	7	0.173296754
FBtr0070270_2	FBtr0070270_2|FBtr0333115_2	FBtr0070270	210	305	X	+	FBgn0001189	1669779..1669874	96	atgtgcgcaaagcatttaaattgtgaacacttccgtatgattgcgattcctcggatgtggatgaccgctccgttcccgcgccacctagtcgaggag	mcakhlncehfrmiaiprmwmtapfprhlvee	13.20368586	18.73638512	8.934679736	56.22275015	38.53178519	32.97667928	38.11146275	23.53697751	18.22640439	6.75380611	16.05398921	3.848174505	26.02017693	4.191902549	4.683024565	56.67366039	53.26587039	30.98673412	12.74385288	0	1	8.32460234	2.400137729	8.569434478	1.46468884	5.61486753	3.892015542	1.063976989	2.431504381	67	108	1.00E-09	21	42	0.018672923	17	31	0.011080228
FBtr0070277_1	FBtr0070277_1|FBtr0302174_1|FBtr0345509_1	FBtr0070277	216	284	X	-	FBgn0025391	1753782..1753850	69	atggctggcgtttggaattgtgaaggtcagcgcgtcgtcgcgatcggactcccatttcagtgtgtgtcg	magvwncegqrvvaiglpfqcvs	0.187452506	2.830617691	21.80494898	0.468400938	0	34.08272939	7.423450135	48.76726276	22.51211616	2.818979942	0.587789079	4.283185536	7.283239644	30.61911427	7.737171021	0	0	0	0	0	1	0.166159727	0	7.957332015	1.019251116	1.592706514	2.909605604	NA	NA	0	0	1	7	12	0.06644764	21	34	0.000635634
FBtr0070277_2	FBtr0070277_2|FBtr0302174_2|FBtr0345509_2	FBtr0070277	388	420	X	-	FBgn0025391	1750415..1750447	33	atgcatccactagctgcagtgcagcagcgccgg	mhplaavqqrr	0	5.780923233	57.94892133	0	0	6.030021354	4.434788392	15.27055703	4.328348352	1.964743596	0	2.238937894	1.343699293	9.145969197	5.960213083	0	0	0	0	0	0	0	NA	2.693250836	3.300432185	1.669648858	0.726206982	NA	NA	NA	NA	NA	NA	NA	NA	NA	NA	NA
FBtr0070279_1	FBtr0070279_1|FBtr0330407_1|FBtr0333116_1	FBtr0070279	5	148	X	-	FBgn0023130	1695742..1695885	144	atgtgtggtcgcttatcgatgcagttttataaacagaactctaaagtacaacaaaagcacaaattaagcagctgccgcgcgaaaaaacaaccatctcggccccgctcgcatctcggcatgtccagcggcgggaggcgcagcgcc	mcgrlsmqfykqnskvqqkhklsscrakkqpsrprshlgmssggrrsa	15.44921066	11.9546969	4.687045108	11.44654793	2.360505759	2.763759787	0.677537116	0.338661547	0.247978291	1.801014963	5.632978669	0.513089934	1.334368047	0.349325212	0.195126024	5.564855542	4.631814817	45.33244437	12.0586995	0	0	6.355609571	0.419051074	5.386501672	0.507758798	0.96947353	1.270862218	1.201441716	3.759314539	NA	NA	NA	NA	NA	NA	NA	NA	NA
FBtr0070279_2	FBtr0070279_2|FBtr0330407_2|FBtr0333116_2	FBtr0070279	203	298	X	-	FBgn0023130	1695592..1695687	96	atgcaagttgcagcagtggatctaactgtactcgccgccagtggaacagcaagaggaggaggaggaggagccccacgggcccgagcccatgaccct	mqvaavdltvlaasgtargggggaprarahdp	19.60343155	13.81571832	6.932920888	16.49649555	11.24711568	5.464706852	5.081528366	1.185315414	2.789755774	1.350761222	16.47646261	3.078539604	5.85069067	0.523987819	2.048823247	25.48118064	6.947722225	28.40450628	23.43224563	0	1	12.21273996	0.682617134	1.775097142	0.868534786	2.262104904	1.36163809	3.667558923	1.21219736	9	24	0.405533926	1	3	0.703703704	1	4	0.802469136
FBtr0070279_3	FBtr0070279_3|FBtr0333116_3	FBtr0070279	291	350	X	-	FBgn0023130	1695540..1695599	60	atgacccttgacaacccgtggcaggcaccgccaccgctagaagacgagtccacacactcg	mtldnpwqapppledesths	13.68871921	12.33951828	5.311984455	1.077322158	1.166367552	1.507505338	0	0.541858475	0	1.080608978	6.083616963	1.231415842	2.217103833	0.83838051	0.936604913	9.841007696	3.705451854	12.39469365	13.15494491	0	0	0.996958364	0.191722713	1.224204925	0	0.646315687	0	2.65581853	0.942207948	NA	NA	NA	NA	NA	NA	NA	NA	NA
FBtr0070283_1	FBtr0070283_1	FBtr0070283	121	192	X	-	FBgn0023530	1669106..1669177	72	atgttgtcgagtagcaagttggagaattcaagaccaacactaaaaggcaggatacaaacggaacgggtggcg	mlsssklensrptlkgriqterva	25.86844576	16.96999191	19.00857183	22.89309587	7.081517278	11.55754093	4.403991251	3.386615469	11.40700139	54.93095636	27.60159548	44.12573432	22.17103833	8.383805098	14.0490737	24.01674497	74.10903707	206.5782275	82.76652841	0	1	0.416761283	0.256561882	0.261922914	0.198637122	0.403947304	0.81193975	0.324073094	2.495915093	3	14	0.894666263	2	11	0.92485337	2	12	0.946048574
FBtr0070284_1	FBtr0070284_1|FBtr0303587_1	FBtr0070284	30	179	X	-	FBgn0025390	1584254..1584255, 1604736..1604788, 1618032..1618126	150	atgcgaatcgctctctctagcggaacatccgcgtcgctcgcagcaagtgcgttcacccctggatgtggatgtgggccgcctatcgggagatcactattattcaatgcccgcggtgcacatcaagcccacaagacatgttcacgaactgga	mrialssgtsaslaasaftpgcgcgppigrsllfnargahqahktcsrtg	0.086228153	0.121124106	0.374963609	0.861857727	0.199948723	0	0	0.43348678	0.238059159	0.864487182	0.360510635	0	0.197075896	0.335352204	0	0	0	0	1.052395593	0	1	0.996958364	0.554626421	NA	0	1.292631374	NA	NA	0	1	2	0.555555556	0	0	1	0	2	1
FBtr0070284_2	FBtr0070284_2|FBtr0303587_2	FBtr0070284	92	331	X	-	FBgn0025390	1558753..1558791, 1584141..1584255, 1604736..1604788, 1618032..1618064	240	atgtggatgtgggccgcctatcgggagatcactattattcaatgcccgcggtgcacatcaagcccacaagacatgttcacgaactggataaccggaggcagcgcccccaagccaaagaggatcacactggcggattggcaaatatggagagttcggaggattggaggaggagacccagtgcgggtaattcaatcgggtcaggaattggttttgctctggccacatccattgatcacatct	mwmwaayreitiiqcprctsspqdmftnwitggsapkpkritladwqiwrvrrigggdpvrviqsgqelvllwphplits	0.026946298	0.151405132	0.292940319	0.26933054	0.166623936	0	0	0.067732309	0.297573949	2.161217955	0.281648933	0	0.123172435	0.209595127	0.351226842	0	0	0	0.657747246	0	1	0.124619796	0.591601516	NA	0	0.323157843	0.847241478	NA	0	0	2	1	0	0	1	1	4	0.802469136
FBtr0070284_3	FBtr0070284_3|FBtr0303587_3|FBtr0343517_6	FBtr0070284	133	498	X	-	FBgn0025390	1558586..1558791, 1584141..1584255, 1604736..1604780	366	atgcccgcggtgcacatcaagcccacaagacatgttcacgaactggataaccggaggcagcgcccccaagccaaagaggatcacactggcggattggcaaatatggagagttcggaggattggaggaggagacccagtgcgggtaattcaatcgggtcaggaattggttttgctctggccacatccattgatcacatcttaggcggctgcggatcacggatggacgatcgcagattcggagattactcatccagatgtaaactgaagcgggaaagcatctccggtgcggaagtagctcacgttgctctccatcaccctcagctccatttagtcatgcatcttacggcgggcacggccgtgatacgg	mpavhikptrhvheldnrrqrpqakedhtgglanmessedwrrrpsagnsigsgigfalatsidhilggcgsrmddrrfgdyssrcklkresisgaevahvalhhpqlhlvmhltagtavir	0.05300911	0.235794878	0.294541086	0.17661019	0.054630799	0.296558427	0	0.266487775	0.243913073	1.94863914	0.554063476	0	0.08076881	0.412318283	0.307083578	0.115234282	0	0	0.107827417	0	1	0.090632579	0.098600253	NA	0	0.646315687	0.794288886	NA	0	1	1	0.333333333	0	0	1	3	4	0.111111111
FBtr0070284_4	FBtr0070284_4|FBtr0303587_4|FBtr0343517_7	FBtr0070284	672	719	X	-	FBgn0025390	1558365..1558412	48	atgcgagttatgcaacattctcggaagcgagcgcacccagcgaccttt	mrvmqhsrkrahpatf	0.269462977	0.757025661	0.781174185	0	0	0.376876335	0	0	0	1.350761222	1.689893601	0	0	0	0	0	0	0	0.822184057	0	1	0	0	NA	NA	NA	NA	NA	0	0	0	1	0	0	1	0	0	1
FBtr0070284_5	FBtr0070284_5|FBtr0303587_5|FBtr0343517_8	FBtr0070284	842	898	X	-	FBgn0025390	1558186..1558242	57	atgagcccaggaccacgaggacaaactagttccagtcaagtatcaagtcatctgaag	mspgprgqtsssqvsshlk	0.907664764	1.514051323	1.480119508	0	0	0	0	0	0	1.137483134	1.897424394	0	0.25931039	0.8825058	0.492949954	0.739925391	0	242.0951859	2.769462087	0	0	0	0	NA	0	0	0	NA	87.4159596	NA	NA	NA	NA	NA	NA	NA	NA	NA
FBtr0070288_1	FBtr0070288_1|FBtr0301844_1|FBtr0339592_1	FBtr0070288	382	498	X	-	FBgn0053513	1502384..1502500	117	atgcgcagcagtcaatacaagcccatcaactgcctggggaagcgaacagagggaaaagcggccagagagcggacccagcctgttcaggaaaacggaatccatccacaatccaaacaa	mrssqykpinclgkrtegkaarertqpvqengihpqskq	0	0.737614747	6.089152618	0	0	0.618463729	0	0.694690353	0.763010126	0.55415845	0	0	0.126330703	0	0.240155106	0	0	0	0	0	1	0	NA	NA	0	NA	3.177155544	NA	NA	0	0	1	0	0	1	0	0	1
FBtr0070289_1	FBtr0070289_1|FBtr0339594_1	FBtr0070289	60	158	X	-	FBgn0003517	1483135..1483233	99	atgcttagaaatacatgcgaaatgagtaccgcctgcaacacgcgacgcctgaacgcactccgggtgccttcaaaattcaacgactgcgccctaggcatc	mlrntcemstacntrrlnalrvpskfndcalgi	8.034896032	11.83712852	3.834855088	4.243996382	2.221652479	0.36545584	1.478262797	0.82099769	1.442782784	17.68269236	23.07814291	3.731563156	24.33588719	10.6702974	6.527852424	2.982123544	6.737185188	3.33863802	7.574059193	1	1	0.240008495	0.096266519	0.097936394	0.060744151	0.076942344	0.221019516	0.442636422	0.44079904	4	8	0.258649596	0	0	1	2	3	0.259259259
FBtr0070289_2	FBtr0070289_2	FBtr0070289	74	187	X	-	FBgn0003517	1482911..1482915, 1483111..1483219	114	atgcgaaatgagtaccgcctgcaacacgcgacgcctgaacgcactccgggtgccttcaaaattcaacgactgcgccctaggcatctaggcaagaaattccgaacgccaggtccg	mrneyrlqhatpertpgafkiqrlrprhlgkkfrtpgp	358.1304783	373.5323987	252.1548039	6.237128286	2.981691486	11.10793407	4.921059049	13.26127321	6.421332589	174.6036611	695.7618074	350.629458	1443.451285	352.561067	191.0181073	7.029291211	97.51189088	4.349015316	70.96746598	1	1	0.035721635	0.004285506	0.03167998	0.003409231	0.037614117	0.033616355	0.072086503	0.061281818	3	9	0.622821724	0	0	1	0	3	1
FBtr0070290_1	FBtr0070290_1	FBtr0070290	90	161	X	-	FBgn0003517	1482911..1482915, 1483258..1483324	72	atgccaacgtcgccaacttcaacccggaaatcggccattttgtcaaaactcccagcggcatctagacgtccg	mptsptstrksailsklpaasrrp	563.2674422	580.197084	396.5760944	8.528800421	6.248397598	36.6826299	7.114139713	24.60940574	15.12667575	254.8436172	1080.780841	550.0324092	2266.372807	545.6459818	295.4207997	434.0587323	157.4817038	10.32891137	146.8968849	1	1	0.0334668	0.005781373	0.066691761	0.003138998	0.045101415	0.051203828	2.756248643	0.070314026	7	86	0.999999994	22	353	1	15	192	1
FBtr0070293_1	FBtr0070293_1|FBtr0070294_1	FBtr0070293	159	191	X	-	FBgn0025382	1476784..1476816	33	atgtctcgagagtgcttcgaagtactcacgaaa	msrecfevltk	11.36643829	3.303384704	0.85219002	0.97938378	1.817715665	0	0	0	0	5.894230787	25.80928408	2.238937894	2.239498821	0	0.851459012	10.22442358	6.737185188	2.503978515	25.11398574	0	1	0.166159727	0.070428752	0	0	NA	0	1.517610589	0.099704545	0	0	1	0	0	1	0	0	1
FBtr0070293_2	FBtr0070293_2|FBtr0070294_2	FBtr0070293	347	589	X	-	FBgn0025382	1476386..1476628	243	atggcaacaggtcgggcagcgcaccgcccagaggatccactgcgttgcatccgcagcatccgcacagcctcggagttttcgaagtcctcgtgggtcgcttgttttcgtttagcaaacctctgcaaggtggttgaaggtcccttcccccgcgcggacgaattgcgcgcgctaaaaataacggttgcccgcccagtcagtctggtccagtcagctgaatcgcagattccttccagatccttggag	matgraahrpedplrcirsirtasefsksswvacfrlanlckvvegpfpradelralkitvarpvslvqsaesqipsrsle	4.550930273	0.579451741	1.523771866	1.064021885	0.16456685	0.297778832	0.100375869	0.602064972	0.220425148	2.134536252	5.118360865	0	0.30412947	0.414015067	0.346890709	4.686194141	3.659705534	1.36018586	17.05270637	0	1	0.498479182	0.032152256	NA	0.330043219	1.454210296	0.635431109	1.280483934	0.079763636	0	2	1	0	1	1	1	3	0.703703704
FBtr0070295_1	FBtr0070295_1	FBtr0070295	80	169	X	-	FBgn0052808	1469649..1469738	90	atggccagctctacccacataaaacccacaagcgaatgcgggccccaatattccataaattgccctgctctacctgtgaaccgtgcacat	massthikptsecgpqysincpalpvnrah	3.23355572	3.129039401	0.885330743	0	0	0.201000712	0.271014846	0.722477967	0.793530531	0	2.854042526	1.641887789	3.941517925	1.11784068	0.312201638	0	4.940602471	0	0	0	0	NA	0	0.122420493	0.068759004	0.646315687	2.541724435	0	NA	NA	NA	NA	NA	NA	NA	NA	NA	NA
FBtr0070295_2	FBtr0070295_2	FBtr0070295	52	168	X	-	FBgn0052808	1469650..1469766	117	atggctaatacttcaggcccacaactgcatggccagctctacccacataaaacccacaagcgaatgcgggccccaatattccataaattgccctgctctacctgtgaaccgtgcaca	mantsgpqlhgqlyphkthkrmrapifhklpcstcepct	3.205918492	2.795171673	0.881324721	0	0	0.154615932	0	0.555752282	0.30520405	0	2.773158729	1.89448591	3.031936865	0.859877446	0.480310212	0	3.80046344	0	0	0	0	NA	0	0.081613662	0	0.646315687	0.635431109	0	NA	NA	NA	NA	NA	NA	NA	NA	NA	NA
FBtr0070299_1	FBtr0070299_1|FBtr0070300_1|FBtr0100557_1|FBtr0305497_1|FBtr0305498_1|FBtr0305499_1|FBtr0307895_1|FBtr0309962_1|FBtr0309963_1|FBtr0309965_1|FBtr0309966_1|FBtr0339272_1|FBtr0339273_1|FBtr0339274_1	FBtr0070299	75	104	X	+	FBgn0026086	1773799..1773828	30	atgcaatgtaatgcagcaaatgtgcagatt	mqcnaanvqi	50.87461	59.65362212	24.68510423	40.93824202	11.99692339	29.54710463	6.504356309	7.586018651	0	2.161217955	11.26595734	0	1.970758962	3.353522039	2.809814739	7.029291211	7.410903707	203.8238511	57.88175762	1	1	18.94220892	1.064882728	NA	3.300432185	2.262104904	0	0.948506618	3.521383239	2	6	0.648834019	0	0	1	0	0	1
FBtr0070299_2	FBtr0070299_2|FBtr0070300_2|FBtr0100557_2|FBtr0305497_2|FBtr0305498_2|FBtr0305499_2|FBtr0307895_2|FBtr0309962_2|FBtr0309963_2|FBtr0309965_2|FBtr0309966_2|FBtr0339272_2|FBtr0339273_2|FBtr0339274_2	FBtr0070299	85	114	X	+	FBgn0026086	1773809..1773838	30	atgcagcaaatgtgcagatttgaacaagtg	mqqmcrfeqv	53.24588419	60.86486318	25.15380874	43.09288634	12.996667	28.9441025	7.317400848	7.586018651	0	2.161217955	12.16723393	0	1.478069222	3.353522039	1.873209826	7.029291211	7.410903707	247.893873	60.5127466	1	1	19.93916728	1.068169404	NA	4.950648278	2.262104904	0	0.948506618	4.096556295	4	13	0.677575999	4	7	0.173296754	2	3	0.259259259
FBtr0070299_3	FBtr0070299_3|FBtr0070300_3|FBtr0100557_3|FBtr0305497_3|FBtr0305498_3|FBtr0305499_3|FBtr0307895_3|FBtr0309962_3|FBtr0309963_3|FBtr0309965_3|FBtr0309966_3|FBtr0339272_3|FBtr0339273_3|FBtr0339274_3	FBtr0070299	126	158	X	+	FBgn0026086	1773850..1773882	33	atgtttaatccgcatcgaggaaccaaatcgaag	mfnphrgtksk	39.58656094	43.6322063	19.88443379	16.64952427	6.967910049	15.89732902	5.173919791	1.970394455	0	1.964743596	5.325725287	2.238937894	0.895799528	1.5243282	0	0	6.737185188	67.60741991	71.75424498	0	1	8.474146094	1.308349506	7.100388567	5.775756324	1.292631374	NA	0	0.942207948	0	1	1	0	1	1	0	1	1
FBtr0070299_4	FBtr0070299_4|FBtr0070300_4|FBtr0100557_4|FBtr0305497_4|FBtr0305498_4|FBtr0305499_4|FBtr0307895_4|FBtr0309962_4|FBtr0309963_4|FBtr0309965_4|FBtr0309966_4|FBtr0339272_4|FBtr0339273_4|FBtr0339274_4	FBtr0070299	234	326	X	+	FBgn0026086	1773958..1774050	93	atgtcagtgtgtgtgtcacaagggcttgcaagtgtgtgcgtgtgtccgtgcgtgtacgtgggtgcttttttttttctcccgagtgccgccaag	msvcvsqglasvcvcpcvyvgaffflpsaak	20.79211097	21.44092035	12.29719362	23.97910611	6.987455379	13.0326268	4.720903773	5.593377807	2.49578151	1.394334165	4.797117318	3.177847333	0.317864349	1.081781303	0.302130617	19.50061433	2.390614099	59.53006986	29.70471432	0	1	17.19753178	1.456594641	4.1010865	14.85194483	5.170525496	8.260604415	8.157156914	2.004061349	11	17	0.00800819	8	12	0.018758432	1	7	0.941472337
FBtr0070299_5	FBtr0070299_5|FBtr0070300_5|FBtr0100557_5|FBtr0305497_5|FBtr0305498_5|FBtr0305499_5|FBtr0307895_5|FBtr0309962_5|FBtr0309963_5|FBtr0309965_5|FBtr0309966_5|FBtr0339272_5|FBtr0339273_5|FBtr0339274_5	FBtr0070299	333	377	X	+	FBgn0026086	1774057..1774101	45	atgcaattgcacgccactgcagttgcagccacacaaatcctatcc	mqlhatavaatqils	26.87444087	23.21545362	16.3525796	3.591073862	0.444330496	0.804002847	0	1.806194917	0.396765266	2.88162394	7.811063755	1.641887789	0.328459827	1.11784068	0	17.80753773	0	66.1050328	39.46483474	0	1	1.246197955	0.056884761	0.48968197	0	1.615789217	NA	NA	1.675036352	1	1	0.333333333	0	0	1	0	0	1
FBtr0070308_1	FBtr0070308_1|FBtr0114454_1	FBtr0070308	29	76	X	+	FBgn0026873	1865937..1865984	48	atgaaactaaaaacaaaaccaaactactgctcagttaatttaatacca	mklktkpnycsvnlip	48.90753027	45.70542431	12.98702082	18.17981142	9.997436157	26.75821976	7.114139713	0	6.323446421	20.26141833	45.34547829	18.47123762	35.10414402	2.095951274	17.56134212	5.271968408	13.89544445	244.4509025	54.26414777	0	1	0.897262528	0.220472615	1.448642495	0.202658117	0	0.360077628	0.379402647	4.504832612	5	9	0.144845806	1	4	0.802469136	2	3	0.259259259
FBtr0070313_1	FBtr0070313_1	FBtr0070313	81	119	X	+	FBgn0029594	1880362..1880400	39	atgcaatatgcgaccattttggaaaaagaaactgtttct	mqyatileketvs	0.16582337	1.514051323	1.442167725	0.828709353	1.281722584	3.246934575	4.377932131	2.50088527	3.662448606	0	0.693289682	1.89448591	2.273952649	0	1.440930635	2.162858834	0	0	0	1	1	NA	1.848754737	1.713886896	1.925252108	NA	2.541724435	NA	NA	0	1	1	1	2	0.555555556	1	4	0.802469136
FBtr0070313_2	FBtr0070313_2	FBtr0070313	197	232	X	+	FBgn0029594	1880478..1880513	36	atgcgaatgcccgtaatatttgctggcatcaatatt	mrmpvifagini	2.155703813	1.892564154	1.432152672	0	0	1.005003559	0	0.451548729	0	3.602029925	1.877659556	4.104719472	2.874023487	0	0	0	0	6.885940917	3.288736228	0	1	0	0	0.244840985	0	NA	NA	NA	2.093795439	0	0	1	0	0	1	0	0	1
FBtr0070313_3	FBtr0070313_3	FBtr0070313	88	249	X	+	FBgn0029594	1880369..1880530	162	atgcgaccattttggaaaaagaaactgtttcttgattttgtcgacatgtatcagctggctggctactggctactggtttctgaactccagatattcagtcgagaatcgcatgcgaatgcccgtaatatttgctggcatcaatatttaatctgttgcctagcg	mrpfwkkklfldfvdmyqlagywllvselqifsreshanarnicwhqyliccla	0.598806615	0.953291574	0.781174185	0.199504103	0.431987982	1.116670621	2.559584659	0.802753296	1.102125738	2.001127736	1.835933789	2.736479648	1.824776817	0.3105113	1.040672126	5.467226498	0	1.530209093	1.705270637	0	1	0.099695836	0.235296057	0.408068308	1.402683679	2.585262748	1.059051848	NA	0.897340903	1	1	0.333333333	1	5	0.868312757	3	4	0.111111111
FBtr0070314_1	FBtr0070314_1|FBtr0332579_1	FBtr0070314	28	66	X	+	FBgn0023519	1890283..1890321	39	atgcaacacatctttgcacaatacaattttataaataag	mqhifaqynfink	18.90386421	15.72284066	12.37860631	23.20386188	12.81722584	43.60169287	16.26089077	3.751327904	10.52953974	23.2746549	26.34500793	37.8897182	28.42440811	7.738897013	14.40930635	68.13005328	108.313208	52.96877628	51.60786081	0	1	0.996958364	0.486514404	1.15075263	0.572074912	0.484736765	0.730745775	0.629009652	1.026370313	4	4	0.012345679	1	4	0.802469136	2	2	0.111111111
FBtr0070316_1	FBtr0070316_1|FBtr0344155_1	FBtr0070316	97	168	X	+	FBgn0023510	1909016..1909087	72	atgttccagcggaaagtgtgtgcaacaaatatgagcagttcgcaaaagtggcgagcaaaagcaataacaaag	mfqrkvcatnmsssqkwrakaitk	10.32941411	14.25731662	15.81877724	6.733263491	0.97197296	15.57755516	1.355074231	6.999005303	6.447435567	3.602029925	7.135106314	11.28797855	3.489885663	4.890552974	20.6833585	18.74477656	49.40602471	37.87267504	19.73241737	0	1	1.869296933	0.136224033	1.380012825	0.388286139	1.431127593	0.311720921	0.379402647	1.919312486	0	4	1	2	7	0.736625514	1	5	0.868312757
FBtr0070317_1	FBtr0070317_1|FBtr0332586_2	FBtr0070317	223	348	X	+	FBgn0023508	1923203..1923328	126	atgaataagtgcccctgggcgcgagtgtgtgcgtgtgcgtgtgtgtgcgatacacccaccttgatggaggcaacaacaacaacaacacagcaagcgagaaaacaaacaaacggctgcgataagcac	mnkcpwarvcacacvcdtptlmeatttttqqarkqtngcdkh	14.62799016	10.77860347	11.30842629	9.23418993	5.871510124	4.30715811	4.065222693	6.708723977	4.392758298	3.602029925	11.58784183	1.759165488	5.39612573	0	3.568018716	33.80754344	35.29001765	22.29733249	24.11739901	0	1	2.563607222	0.506695743	2.448409851	0.753359521	NA	1.231147773	0.957991684	0.924533051	6	37	0.994229115	1	13	0.994861769	6	23	0.830514339
FBtr0070318_1	FBtr0070318_1|FBtr0070319_1|FBtr0332588_1	FBtr0070318	30	59	X	+	FBgn0023522	1927712..1927741	30	atgcaaaggcaacggattactcccaggatt	mqrqritpri	103.2582127	66.16404281	38.59000472	106.6548937	67.31607013	29.54710463	13.00871262	3.251150851	4.761183188	15.12852569	79.31233966	7.388495049	25.61986651	1.67676102	11.23925896	64.66947914	66.69813336	148.7363238	67.09021906	0	1	7.04991986	0.848746493	3.999069423	0.507758798	1.938947061	0.423620739	0.969584543	2.216959877	17	47	0.392203348	1	9	0.973987705	1	3	0.703703704
FBtr0070326_1	FBtr0070326_1|FBtr0303046_1|FBtr0307289_1|FBtr0307290_1|FBtr0343522_5	FBtr0070326	120	230	X	+	FBgn0261954	2014367..2014477	111	atgggaccaaatcactgcgactcgaactggacacaatcagcatcggatcgcagggaacaacaggaggtggtggagcagcagcgccagaaggcgtcgggggagcggccatca	mgpnhcdsnwtqsasdrreqqevveqqrqkasgerps	25.51887217	12.64437456	6.58719853	150.2427659	397.0153025	35.20228682	39.99300163	14.35192718	37.79993409	40.3037943	24.84600321	7.987562215	5.592694353	6.797679809	11.39114083	57.37421475	16.02357558	239.7051865	59.73056069	1	1	3.727757361	15.97904094	4.407137731	7.150936401	2.111297911	3.318362457	3.580612483	4.013107926	293	606	1.60E-14	24	53	0.046872	20	47	0.118856918
FBtr0070330_1	FBtr0070330_1|FBtr0344156_1	FBtr0070330	112	150	X	+	FBgn0025630	2072524..2072562	39	atgcacttggcgaccaacatatgtacctgttggctgagc	mhlatnictcwls	3.150644035	2.5622407	1.802709657	0	0.256344517	0	0	0	0.457806076	1.66247535	6.239607141	0	1.894960541	0	0	10.81429417	39.90486612	0	0	0	1	0	0.041083439	NA	0	NA	NA	0.271001891	NA	0	0	1	0	0	1	0	0	1
FBtr0070330_2	FBtr0070330_2|FBtr0344156_2	FBtr0070330	530	571	X	+	FBgn0025630	2073350..2073391	42	atgcgccggcggacactgcacacttacacagccatctctagt	mrrrtlhtytaiss	4.311407627	2.703663077	4.017467235	2.308547482	0	0	0	0.774083536	0	4.631181333	7.403343394	0	2.815369946	2.395372885	0.669003509	24.10042701	21.17401059	0	6.577472457	0	1	0.498479182	0	NA	0	0.323157843	0	1.138207942	0	0	0	1	0	0	1	0	0	1
FBtr0070330_3	FBtr0070330_3|FBtr0344156_3	FBtr0070330	657	779	X	+	FBgn0025630	2073477..2073599	123	atggtgcgcgccttgagtggttccacagtggcaggtgtttgtttccaagcaaacgcgagcgtcgggcacactgcccggatcacagtgtgccgtcccaatcgagtgaaatggagctgttattct	mvralsgstvagvcfqanasvghtaritvcrpnrvkwscys	4.889767186	2.991174565	3.505757316	3.415899527	1.219199531	2.206105373	1.189821276	1.321606037	0.580632096	0.527126331	8.13347164	0.600690654	6.1285797	1.635864409	1.142201113	8.572306355	16.26783741	16.79497785	5.454489354	1	1	6.480229366	0.149899033	3.672614776	0.19414307	0.807894609	0.508344887	0.526948121	3.07911094	3	9	0.622821724	1	4	0.802469136	2	3	0.259259259
FBtr0070330_4	FBtr0070330_4|FBtr0344156_4	FBtr0070330	596	868	X	+	FBgn0025630	2073416..2073688	273	atgtattattttgtaaaagttcgcttgtttacgtctggccagtgctgccggaccagttcgaatggtgcgcgccttgagtggttccacagtggcaggtgtttgtttccaagcaaacgcgagcgtcgggcacactgcccggatcacagtgtgccgtcccaatcgagtgaaatggagctgttattcttagcccctgtcattgtgatatttgattgctccgattgttctgacacacacttggctgacaacctgagaggaaaccagactgaaaatccc	myyfvkvrlftsgqccrtssngarlewfhsgrclfpskrerrahcpdhsvpsqssemellflapvivifdcsdcsdthladnlrgnqtenp	4.027138992	2.445775214	2.352106886	24.50611943	29.62610202	8.150468423	13.93790638	3.989507454	8.240509363	5.699915486	22.9776009	2.706408443	12.61502303	2.76389179	2.367243187	7.878985753	15.47331543	8.777682927	7.806231048	0	1	4.299382945	1.289347054	3.011544116	1.10486571	1.443438368	3.481057379	0.50919829	1.124445699	149	250	1.80E-17	38	49	2.89E-10	26	39	2.14E-05
FBtr0070339_1	FBtr0070339_1	FBtr0070339	3	41	X	-	FBgn0025626	2065102..2065140	39	atggttttcgaagacactatcgcaaatcgcataccgaag	mvfedtianripk	17.07980714	8.618445992	11.41716116	6.629674821	4.87054582	1.391543389	0	0	0	0	5.546317459	1.89448591	0.378992108	1.289816169	0	18.38430009	51.30625643	103.8188015	22.26221447	0	0	NA	0.8781585	0.734522955	0	0	NA	0.358324722	4.663453479	NA	NA	NA	NA	NA	NA	NA	NA	NA
FBtr0070339_2	FBtr0070339_2	FBtr0070339	114	149	X	-	FBgn0025626	2064994..2065029	36	atgcgagcggacaggaggacagcggatagcgggcgg	mradrrtadsgr	148.0249952	70.15104463	49.47436502	127.4831221	48.04323487	13.56754805	5.420296924	5.418584751	3.471696074	39.62232918	116.7904244	2.052359736	24.63448703	6.986504248	7.024536848	155.8159552	240.8543705	98.69848647	61.38974293	0	0	3.217456538	0.41136279	6.610706597	0.220028812	0.775578824	0.494224196	0.646930155	1.607735784	NA	NA	NA	NA	NA	NA	NA	NA	NA
FBtr0070340_1	FBtr0070340_1	FBtr0070340	107	172	X	-	FBgn0025625	2061744..2061809	66	atgtgtggcgctccgcggacgcgatgtaaagcggatcctcgccagcgtttatcctctcatagccag	mcgaprtrckadprqrlsshsq	0	2.959282131	4.118918428	0	0	3.015010677	1.108697098	2.955591682	0.270521772	0.982371798	0	2.238937894	5.822696934	2.286492299	1.702918024	0	0	0	0	0	1	0	NA	1.346625418	0.190409549	1.292631374	0.158857777	NA	NA	0	0	1	1	1	0.333333333	0	0	1
FBtr0070340_2	FBtr0070340_2	FBtr0070340	305	391	X	-	FBgn0025625	2060748..2060834	87	atgagacaggaggtgtgtgtgagcatgtgcatcaccatctcgctgtcgatcgcgatctcccactccctccgcctcgcgctctccgtg	mrqevcvsmcitislsiaishslrlalsv	0.371673071	3.184728645	2.963074493	0.371490399	0	2.079317708	0.560720371	0.3736955	0.205223413	0	0.466177545	0	3.567753294	0	0.322967211	0	0	0	0	0	1	NA	0	NA	0.157163437	NA	0.635431109	NA	NA	0	0	1	1	4	0.802469136	2	2	0.111111111
FBtr0070343_1	FBtr0070343_1|FBtr0070344_1|FBtr0070345_1|FBtr0310657_1|FBtr0333803_1	FBtr0070343	45	107	X	-	FBgn0000667	2042205..2042267	63	atgccaattaccgcgtcgcgtctctttgtgatgatgggatggactcaattactacaattacaa	mpitasrlfvmmgwtqllqlq	37.16022764	12.25660595	3.273491821	58.48320289	25.07293513	18.95149568	10.45342978	1.290139226	1.700422567	6.174908444	24.46322165	1.172776992	1.642299135	0.798457628	1.784009358	24.10042701	35.29001765	187.5599145	38.21198284	1	1	9.471104458	1.024923679	16.15950502	6.365119214	1.615789217	0.953146663	0.682924765	4.908405702	3	43	0.999993348	2	13	0.961463267	0	2	1
FBtr0070343_2	FBtr0070343_2|FBtr0070344_2|FBtr0070345_2|FBtr0310657_2|FBtr0333803_2	FBtr0070343	29	124	X	-	FBgn0000667	2042188..2042283	96	atgcttcttcttgcgaatgccaattaccgcgtcgcgtctctttgtgatgatgggatggactcaattactacaattacaatagagattgcaacaaat	mlllananyrvaslcddgmdsittitieiatn	28.22624681	9.746705391	2.636462873	58.57939237	23.74391087	14.32130072	8.638598223	1.015984641	1.859837183	6.75380611	19.71542534	2.308904703	1.539655439	1.047975637	1.756134212	18.89122013	27.7908889	125.6684217	29.59862606	1	1	8.673537767	1.204331657	6.202638289	5.610734715	0.96947353	1.059051848	0.679763076	4.245751863	45	91	0.001065602	10	17	0.027284486	1	3	0.703703704
FBtr0070346_1	FBtr0070346_1|FBtr0333803_6	FBtr0070346	34	63	X	-	FBgn0003964	2041250..2041279	30	atgtcgacgcgaaaaaaggtatttattcat	mstrkkvfih	26.73072729	16.80596968	11.4051431	4.309288634	8.66444467	13.86904911	15.44784623	5.960443226	7.73692268	17.28974364	13.9697871	4.925663366	7.390346109	5.030283059	2.809814739	23.89959012	37.05451854	30.29814003	156.5438445	0	1	0.249239591	0.620227396	2.815671328	2.090273717	1.184912093	2.753534805	0.6449845	0.193544116	2	6	0.648834019	12	16	0.000792465	7	10	0.019661637
FBtr0070346_2	FBtr0070346_2|FBtr0333803_7	FBtr0070346	164	259	X	-	FBgn0003964	2041054..2041149	96	atgcagcaacgaccccaccaacaacgaaactgcaacctgctccacttggcccaacggaccaatagcggacggacggacacggtggcgttggcaaag	mqqrphqqrncnllhlaqrtnsgrtdtvalak	36.98379355	23.51510961	18.40641672	4.376621269	2.915918879	13.56754805	5.335604785	3.047953922	2.603772056	10.80608978	25.77087741	4.617809406	8.776036005	1.571963456	0.878067106	68.97492001	76.42494448	10.32891137	60.01943617	0	1	0.405014335	0.113147831	2.938091821	0.60797435	1.938947061	2.965345175	0.902518418	0.172092776	5	13	0.447961298	1	8	0.960981558	2	5	0.53909465
FBtr0070352_1	FBtr0070352_1	FBtr0070352	91	168	X	-	FBgn0023511	1908660..1908737	78	atggcacacgcttatatctacggtcaacgggatggtttcaatgtggtttctggtcagccagaggcaatcccgcatgta	mahayiygqrdgfnvvsgqpeaiphv	1.409498647	0.349396459	0.180270966	0	0	0	0	0	0	0	0	0	0	0	0	0	0	0	0	0	1	NA	NA	NA	NA	NA	NA	NA	NA	0	0	1	0	0	1	0	0	1
FBtr0070352_2	FBtr0070352_2	FBtr0070352	51	227	X	-	FBgn0023511	1908601..1908777	177	atgcaaacaactgggtggaaacacgatttccagatcccaaatggcacacgcttatatctacggtcaacgggatggtttcaatgtggtttctggtcagccagaggcaatcccgcatgtatagacccacaatgttgttacttttcgcccaacggacaattaagcatacgcgattgcatt	mqttgwkhdfqipngtrlylrstgwfqcgfwsargnpacidpqccyfspngqlsirdci	0.803821761	0.256618868	0.132402404	0	0	0	0	0	0	0	0	0	0.083506736	0	0	0	0	0	0.222965168	0	1	NA	NA	NA	0	NA	NA	NA	0	0	0	1	0	0	1	0	0	1
FBtr0070352_3	FBtr0070352_3	FBtr0070352	122	331	X	-	FBgn0023511	1908497..1908706	210	atggtttcaatgtggtttctggtcagccagaggcaatcccgcatgtatagacccacaatgttgttacttttcgcccaacggacaattaagcatacgcgattgcatttaaacgatcgccttacgcggagtacaaaaggcacacgggccgtgatgcagttactccgcgaggttatagtcgaccctctttctgagttttttttacgcggagaa	mvsmwflvsqrqsrmyrptmlllfaqrtikhtrlhlndrltrstkgtravmqllrevivdplsefflrge	0.73909845	0.194663742	0.133915575	0	0.142820517	0.086143162	0	0	0	0	0.064376899	0	0.140768497	0	0	1.20502135	0	0	0.187927784	0	1	NA	2.218505684	NA	0	NA	NA	NA	0	0	1	1	0	0	1	0	0	1
FBtr0070352_4	FBtr0070352_4	FBtr0070352	331	474	X	-	FBgn0023511	1908354..1908497	144	atgattcaaaaccgaaacacatcgctgcccatcgccagaactgcaattcgcagtcggaagcgtaacaaaggctgcggatttcttggtcagctcatccggaggatgtccgggtgtgaaacgggtgcagagggcagttacttacca	miqnrntslpiartairsrkrnkgcgflgqlirrmsgcetgaegsylp	0.359283969	0	0.065097849	0	0.27770656	0	0	0	0	0	0	0	0.102643696	0	0	0	0	0	0	0	1	NA	NA	NA	0	NA	NA	NA	NA	1	2	0.555555556	0	0	1	0	0	1
FBtr0070352_5	FBtr0070352_5|FBtr0070354_3|FBtr0305583_2|FBtr0332580_2	FBtr0070352	631	663	X	-	FBgn0023511	1907633..1907665	33	atgcccataattgaattagcggccctgattgat	mpiielaalid	29.78790724	23.26133396	12.21472361	152.7838697	187.2247135	63.04113233	105.69579	39.90048771	59.51478984	3.929487191	45.88317171	4.477875787	40.31097878	4.572984599	9.36604913	177.6493597	67.37185188	32.5517207	8.371328581	0	0	38.8813762	4.080465812	14.07835664	2.622010014	8.725261774	6.354311089	2.636848398	3.888477245	NA	NA	NA	NA	NA	NA	NA	NA	NA
FBtr0070353_1	FBtr0070353_1	FBtr0070353	8	40	X	-	FBgn0023511	1907633..1907646, 1908245..1908263	33	atggccacaaaaaaaactgcggccctgattgat	matkktaalid	23.3207958	19.54502617	10.22628023	88.14454024	34.23364502	30.15010677	34.00004434	11.32976812	13.5260886	1.964743596	34.41237878	2.238937894	32.24878302	4.572984599	3.405836047	37.06353548	53.89748151	2.503978515	7.175424498	1	0	44.86312638	0.99480612	13.46625418	1.054304726	2.477543467	3.97144443	0.687667298	0.348965907	NA	NA	NA	NA	NA	NA	NA	NA	NA
FBtr0070354_1	FBtr0070354_1	FBtr0070354	77	136	X	-	FBgn0023511	1907986..1908045	60	atgaccaccatgcaaattcgatctgaccaccctttcgatagttattcgatcagcaacagc	mttmqirsdhpfdsysisns	1.940133432	1.135538492	0.078117418	3.231966475	0.333247872	0	0.406522269	0.270929238	0.297573949	0	0.901276587	0	0.492689741	0	0	2.108787363	0	1.377188183	0.657747246	0	1	NA	0.369750947	NA	0.825108046	NA	NA	NA	2.093795439	0	0	1	0	0	1	0	1	1
FBtr0070354_2	FBtr0070354_2|FBtr0305583_1|FBtr0332580_1	FBtr0070354	154	186	X	-	FBgn0023511	1907936..1907968	33	atgacatatcctattgctagggattttgttggg	mtypiardfvg	4.311407627	2.477538528	0.28406334	4.896918902	6.059052217	1.096367519	4.434788392	0.492598614	0	0	2.04835588	0	1.343699293	1.5243282	0.851459012	3.834158842	0	10.01591406	1.195904083	0	1	NA	2.958007579	NA	3.300432185	0.323157843	0	NA	8.375181758	0	4	1	1	1	0.333333333	0	0	1
FBtr0070355_1	FBtr0070355_1	FBtr0070355	184	258	X	-	FBgn0052801	1902920..1902994	75	atgagtacaagttgctgccaaaacgaaaagacagccaggcaggcagtgagcggcaggcaaggggattgtgggggg	mstsccqnektarqavsgrqgdcgg	7.243164813	2.664730328	0.749927217	0	0	0	0	0	0	1.728974364	0.540765952	0.985132673	0	0	0	1.124686594	11.85744593	0	0	0	1	0	0	0	NA	NA	NA	0.094850662	NA	0	0	1	0	0	1	0	0	1
FBtr0070355_2	FBtr0070355_2	FBtr0070355	271	372	X	-	FBgn0052801	1902806..1902907	102	atgcagcgcagtccgcagccagtcaaacgaaccgagcacgccacgcgttgcggacggattgcctggatttccgtaaacagagctctccttcggggctcaaaa	mqrspqpvkrtehatrcgriawisvnrallrgsk	5.13564732	2.092953299	0.413562804	0	0	0	0	0.478110419	0	4.449566378	3.313516864	2.173086779	0.434726242	0.986330011	0.8264161	0	2.179677561	0	0	0	1	0	0	0	0	0.484736765	0	0	NA	0	0	1	0	0	1	0	0	1
FBtr0070356_1	FBtr0070356_1|FBtr0332581_1|FBtr0332582_1	FBtr0070356	39	83	X	-	FBgn0052803	1901829..1901873	45	atgaacctggaacagactcctcctgtaatgcgcacagcaaccgcc	mnleqtppvmrtata	29.17385827	23.41732713	5.936923803	66.79397383	100.8630226	32.96411673	37.94207847	22.75805595	13.49001903	43.2243591	71.50127591	16.41887789	42.69977752	0	4.995226203	211.8159752	172.9210865	117.5200583	76.2986805	0	1	1.545285464	1.410646471	2.007696078	0.888577896	NA	2.700582213	1.224928547	1.540263312	13	48	0.85880146	3	15	0.920642875	5	13	0.447961298
FBtr0070362_1	FBtr0070362_1|FBtr0070363_1	FBtr0070362	49	90	X	-	FBgn0023518	1889861..1889902	42	atgttttcgctcggtaaaaaaaaaagcaggccgcgcgagccc	mfslgkkksrprep	14.16605363	8.435428799	5.021834044	120.8139849	59.03248017	54.70090799	31.36028935	15.86871248	9.77742976	3.087454222	3.862613945	0	2.11152746	2.395372885	0.669003509	12.0502135	15.88050794	68.85940917	16.9135006	0	1	39.13061579	15.28303916	NA	14.85194483	6.624735791	14.6149155	0.758805294	4.07126891	30	35	2.25E-10	8	11	0.008823181	2	4	0.407407407
FBtr0070365_1	FBtr0070365_1|FBtr0345510_1	FBtr0070365	4	54	X	-	FBgn0026089	1877217..1877267	51	atgtggtttttcccttcgcgaaacttggtcacatccaaattcgggacaaag	mwffpsrnlvtskfgtk	2.916540453	1.870298693	1.102834143	3.168594584	8.821267198	11.35062843	4.782614933	0.318740279	5.951478984	50.85218718	52.75118848	163.7058707	42.60317169	13.80862016	63.90951171	23.98228766	17.43742049	40.5055348	37.14337387	0	0	0.062309898	0.167224047	0.0693355	0.112259598	0.023082703	0.093123525	1.375334596	1.090518458	NA	NA	NA	NA	NA	NA	NA	NA	NA
FBtr0070367_1	FBtr0070367_1	FBtr0070367	87	119	X	-	FBgn0023516	1868943..1868975	33	atgaaggtagccaggatctcctcgtcatccgac	mkvarissssd	12.93422288	2.20225647	2.698601729	0	0	0	0	0	0	0	0	0	0.447899764	0	0	0	0	0	0	0	1	NA	NA	NA	0	NA	NA	NA	NA	0	0	1	0	0	1	0	0	1
FBtr0070379_1	FBtr0070379_1	FBtr0070379	348	536	X	+	FBgn0000382	2102636..2102824	189	atgccttcagccacatttgtcctggagcatttgatggcggcacaatcgcgactcgacgagcaggccgcatccccagcagaggtcaaacccaccagcaccatcaacagcagcagcaccaccgtggccaaggccatcaatgtcaagtcgtacgaaaagaagctgttgctggctctcaagaagattgtgcaa	mpsatfvlehlmaaqsrldeqaaspaevkptstinsssttvakainvksyekklllalkkivq	0.136870083	0.264358167	2.975901656	0.171003517	0.158689463	1.43571937	0.129054689	4.644501215	4.439992258	1.372201876	0.286119551	5.082033632	1.251275532	1.064610171	21.4081123	0.892608408	11.76333922	0	0	0	1	0.124619796	0.554626421	0.282508829	0.103138506	4.362630887	0.207397654	0.075880529	NA	1	1	0.333333333	0	1	1	8	16	0.126500715
FBtr0070379_2	FBtr0070379_2	FBtr0070379	484	570	X	+	FBgn0000382	2102772..2102858	87	atgtcaagtcgtacgaaaagaagctgttgctggctctcaagaagattgtgcaataataaacgaatgcggggtaaacagcactctatt	mssrtkrsccwlsrrlcnnkrmrgkqhsi	0.074334614	0.261043332	3.555689392	0.742980799	0.344739178	2.287249479	1.121440743	8.221301001	10.8768409	2.980990283	0.466177545	17.83429839	2.718288224	2.31277382	55.87332757	1.939114817	0	0	0	1	1	0.249239591	0.739501895	0.12825004	0.412554023	3.554736278	0.194669646	NA	NA	1	2	0.555555556	2	2	0.111111111	6	19	0.648147468
FBtr0070381_1	FBtr0070381_1|FBtr0070382_1	FBtr0070381	60	89	X	+	FBgn0023507	2141548..2141577	30	atggatgaaaggagtagccggacctcgacg	mderssrtst	1.940133432	8.478687408	54.21348841	3.231966475	3.998974463	65.12423062	31.70873701	90.49036534	127.3616503	8.644871821	11.71659563	17.23982178	89.66953279	43.59578651	20.60530809	126.5272418	111.1635556	2.754376367	2.630988983	1	1	0.373859387	0.341308567	3.777546627	0.353617734	2.075667687	6.181011695	1.138207942	1.04689772	1	3	0.703703704	2	17	0.990357887	12	56	0.982060949
FBtr0070381_2	FBtr0070381_2	FBtr0070381	64	117	X	+	FBgn0023507	2141552..2141605	54	atgaaaggagtagccggacctcgacgtgacccccatccatccgtacataaacat	mkgvagprrdphpsvhkh	1.077851907	4.626267931	29.68461901	1.795536931	2.221652479	36.18012812	17.615965	50.27242519	70.42583465	3.602029925	6.258865188	8.209438944	46.53180884	21.42527969	10.40672126	67.16878268	61.75753089	1.530209093	0.730830273	1	1	0.498479182	0.354960909	4.407137731	0.378578986	2.34640695	6.767341309	1.087620922	2.093795439	2	2	0.111111111	8	17	0.171856706	22	59	0.302485464
FBtr0070382_2	FBtr0070382_2	FBtr0070382	64	180	X	+	FBgn0023507	2141552..2141606, 2141899..2141960	117	atgaaaggagtagccggacctcgacgtgacccccatccatccgtacataaacattacaacacgcgttcgcacccgcccccacacacacacatacacaaaagctcgaattttttgacg	mkgvagprrdphpsvhkhyntrshppphthihkssnflt	0.552744568	2.212844241	13.70059339	0.828709353	1.025378067	16.69852067	8.130445386	23.20265778	32.6568334	1.66247535	2.88870701	3.78897182	21.60255017	9.888590628	4.803102118	32.80335899	28.5034758	0.70625035	0.33730628	1	1	0.498479182	0.354960909	4.407137731	0.376365074	2.34640695	6.799112865	1.150854696	2.093795439	2	2	0.111111111	8	17	0.171856706	23	59	0.215293604
FBtr0070382_3	FBtr0070382_3	FBtr0070382	183	245	X	+	FBgn0023507	2141963..2142002, 2142992..2143014	63	atgaaacaaaacgacaaaaatacagagcaagagagagcgaagacatataacagttgcggcata	mkqndknteqeraktynscgi	0.513262813	0.72097682	3.19909428	0	0.634757851	8.327172346	1.548656264	8.256891049	7.085094029	1.029151407	0.858358654	1.172776992	4.223054919	3.992288142	1.784009358	6.694563058	31.76101589	0	0.626425948	0	1	0	0.739501895	7.100388567	0.366714687	2.068210198	3.97144443	0.210779248	0	0	2	1	0	4	1	2	10	0.895950821
FBtr0070389_1	FBtr0070389_1	FBtr0070389	37	87	X	+	FBgn0003116	2181247..2181297	51	atggaagctatcagccgtttgttttcccagcttttccgagatttccctaac	meaisrlfsqlfrdfpn	5.579468693	2.404669748	1.194736988	8.238345918	3.724535039	1.064121415	1.913045973	0	0.700173998	1.27130468	4.241301586	2.897449039	1.449087472	0.986330011	0.550944066	17.36648417	26.15613073	111.7952761	17.79786665	0	0	6.480229366	0.8781585	0.367261478	1.320172874	0	1.270862218	0.663954633	6.281386318	NA	NA	NA	NA	NA	NA	NA	NA	NA
FBtr0070401_1	FBtr0070401_1|FBtr0344007_5	FBtr0070401	435	479	X	+	FBgn0003079	2340732..2340776	45	atgctgccctccgcccacagaagtggatgtgggtggctcacccat	mlpsahrsgcgwlth	26.29958652	14.73676621	7.290959056	101.2682829	67.31607013	20.10007118	19.51306893	18.42318815	10.71266217	4.32243591	42.35999959	1.641887789	7.226116196	2.235681359	7.492839304	44.05022492	29.64361483	126.7013129	29.81787514	0	1	23.42852155	1.58914237	12.24204925	2.700353606	8.240525009	1.429719995	1.485993701	4.249173098	47	77	5.98E-07	7	11	0.038628935	4	10	0.44073566
FBtr0070401_2	FBtr0070401_2|FBtr0344007_6	FBtr0070401	461	571	X	+	FBgn0003079	2340758..2340868	111	atgtgggtggctcacccattagaactccaccaaaacgcaagcgcaggagtttttccttcaagaagtcaaggcttcttcgttttcggggtcatggtcacagcgcatagtata	mwvahplelhqnasagvfpsrsqgffvfgvmvtahsi	17.01258145	10.63927957	6.58719853	38.14302777	25.03862389	6.030021354	7.690961852	6.29727417	3.217015667	1.168225922	16.80759041	0.665630185	2.929506566	1.812714616	2.784501093	21.27785448	34.05009811	20.84392926	20.26572595	0	0	32.65038642	1.489721208	9.059116448	2.625343784	3.473946817	1.155329289	0.624898478	1.028531093	NA	NA	NA	NA	NA	NA	NA	NA	NA
FBtr0070402_1	FBtr0070402_1|FBtr0070404_1|FBtr0307284_3|FBtr0307285_1|FBtr0343597_3	FBtr0070402	125	160	X	-	FBgn0003159	2349536..2349571	36	atgctctacgcatattacgaaattcgatcgaaattt	mlyayyeirskf	3.772481673	1.76639321	8.592916031	1.795536931	1.11082624	2.512508897	1.355074231	1.354646188	17.35848037	1.801014963	7.886170137	2.052359736	0.410574784	0	7.024536848	0	0	34.42970458	55.90851588	0	1	0.996958364	0.140857504	1.224204925	3.300432185	NA	2.471120979	NA	0.615822188	0	0	1	0	1	1	2	4	0.407407407
FBtr0070403_1	FBtr0070403_1	FBtr0070403	154	210	X	-	FBgn0003159	2354059..2354115	57	atgtctgtttatgacaacgtgcaatttgtcgagcaacaaacacagctctcatgtaca	msvydnvqfveqqtqlsct	0.794206668	0.159373823	0.986746338	0	0	0.63473909	0	2.56669804	0.626471472	0	0.237178049	0	0	0	0	0	0	4.349015316	0.692365522	0	1	NA	0	NA	NA	NA	NA	NA	6.281386318	0	0	1	2	2	0.111111111	0	2	1
FBtr0070403_2	FBtr0070403_2	FBtr0070403	220	282	X	-	FBgn0003159	2353987..2354049	63	atgtatgtatgtgaggagcaaaagaaagctacgaatggaattgaaagtgcaaagtgcgaggag	myvceeqkkatngiesakcee	0.615915375	0.144195364	1.413553286	0	0	0.574287748	0	0.516055691	0.283403761	0	0.214589664	0	0	0	0	0	0	0	0	0	1	NA	0	NA	NA	NA	NA	NA	NA	0	0	1	0	0	1	1	1	0.333333333
FBtr0070403_3	FBtr0070403_3	FBtr0070403	164	313	X	-	FBgn0003159	2353956..2354105	150	atgacaacgtgcaatttgtcgagcaacaaacacagctctcatgtacataagtacatatgtatgtatgtgaggagcaaaagaaagctacgaatggaattgaaagtgcaaagtgcgaggagtgagattcgtcacgtacattggggtcctgac	mttcnlssnkhsshvhkyicmyvrskrklrmelkvqsarseirhvhwgpd	0.388026686	0.060562053	0.843668119	0	0	0.603002135	0	1.192088645	0.357088739	0	0.090127659	0	0	0	0.374641965	0	0	1.65262582	0.263098898	0	1	NA	0	NA	NA	NA	0.953146663	NA	6.281386318	0	0	1	0	2	1	0	3	1
FBtr0070403_4	FBtr0070403_4	FBtr0070403	413	460	X	-	FBgn0003159	2353809..2353856	48	atgaacttccaatcagatattggatccaggccatgttcttcgcgaatt	mnfqsdigsrpcssri	0.134731488	0	0.781174185	0	0	1.507505338	0	1.015984641	1.487869746	0	0.8449468	0	0.307931088	1.047975637	0	0	0	0	0.822184057	0	1	NA	0	NA	0	0.96947353	NA	NA	0	0	0	1	0	0	1	0	1	1
FBtr0070403_5	FBtr0070403_5	FBtr0070403	445	486	X	-	FBgn0003159	2353783..2353824	42	atgttcttcgcgaatttaacacttgagccgctgctattattt	mffanltleplllf	0	0	0.781174185	0	0.238034194	3.445726488	2.903730495	3.096334143	3.825950776	0	1.287537982	0	0.351921243	1.197686443	0.669003509	0	0	0	0	0	1	NA	0.184875474	NA	8.251080463	2.585262748	5.71887998	NA	NA	0	0	1	0	0	1	1	2	0.555555556
FBtr0070403_6	FBtr0070403_6	FBtr0070403	548	643	X	-	FBgn0003159	2349536..2349613, 2353704..2353721	96	atgaacggaaaacttgccattttgcagcgcacaaatcgcacgccattttttttttttagcatgctctacgcatattacgaaattcgatcgaaattt	mngklailqrtnrtpffffsmlyayyeirskf	1.549412116	0.662397454	3.564107217	0.673326349	0.41655984	0.942190837	0.508152837	0.677323094	6.509430139	0.675380611	2.957313801	0.769634901	0.153965544	0	2.634201318	0	0	12.91113922	22.19896954	0	1	0.996958364	0.140857504	1.224204925	3.300432185	NA	2.471120979	NA	0.581609844	0	0	1	0	1	1	2	5	0.53909465
FBtr0070405_1	FBtr0070405_1	FBtr0070405	1	78	X	-	FBgn0040389	2344572..2344649	78	atgtggcaacgctgtcgtacgattaaaaggaattgtataatttatttttgttgtgcgtttcccttgagtttaatgaat	mwqrcrtikrnciiyfccafplslmn	22.96653678	16.30516809	15.0826708	68.3685216	91.51499252	33.62896524	65.04356309	6.46062028	42.347062	19.9497042	23.91849404	22.73383092	15.72817249	1.934724253	10.08651445	90.29935633	88.36077497	38.13751892	36.42907822	0	0	3.427044376	3.826118499	1.479247618	4.135481292	3.339297716	4.198384112	1.021939388	1.04689772	NA	NA	NA	NA	NA	NA	NA	NA	NA
FBtr0070406_1	FBtr0070406_1	FBtr0070406	721	861	X	-	FBgn0044047	2333798..2333938	141	atgaaacaacaactggcgggcgcagcagcagcagaaaacgcagcagccgcaacagcagtcgaaaacgcagcagacgcaccagaagttaaccacttgctcgattttccacactccgaacgccaatcgattttaaaaggacat	mkqqlagaaaaenaaaatavenaadapevnhlldfphserqsilkgh	3.577551009	6.571627018	4.321389106	6.876524416	5.246881388	9.109181194	10.89825658	4.726850527	6.964496684	9.656505757	7.478678063	23.05629661	18.34483077	4.994607292	27.69959211	88.83827616	45.72685266	2.930187624	0.839677335	0	1	0.712113117	0.701578721	0.395084317	0.594077793	0.946390827	0.251429575	1.942803211	3.489659066	27	33	1.42E-08	19	26	3.99E-05	13	17	0.000341482
FBtr0070412_1	FBtr0070412_1|FBtr0300793_1|FBtr0346648_1	FBtr0070412	10	39	X	-	FBgn0023528	2270723..2270752	30	atgaccaacgtatcgccatccgtggatcgc	mtnvspsvdr	0.646711144	0.757025661	0.156234837	2.154644317	0.333247872	0	0	0	0	0	0.450638294	0	0.492689741	0	0.936604913	7.029291211	7.410903707	8.2631291	7.892966948	0	0	NA	0.739501895	NA	0	NA	0	0.948506618	1.04689772	NA	NA	NA	NA	NA	NA	NA	NA	NA
FBtr0070412_2	FBtr0070412_2|FBtr0300793_2|FBtr0345315_1|FBtr0346648_2	FBtr0070412	69	122	X	-	FBgn0023528	2269646..2269699	54	atgcccagcacaaaccaacaaacaaacaaacgcatcaacagtataagaaaacga	mpstnqqtnkrinsirkr	98.32404615	49.62723781	43.31176868	16.75834469	5.183855785	0.670002373	0	0	0.661275443	69.63924522	172.9950338	123.1415842	29.56138444	17.69914409	65.04200785	14.83961478	37.05451854	195.8667638	164.4368114	0	1	0.240645122	0.029965345	0.005440911	0	0	0.010166898	0.400480572	1.191136961	4	16	0.834054166	0	1	1	0	1	1
FBtr0070412_3	FBtr0070412_3|FBtr0300793_3|FBtr0345315_2|FBtr0346648_3	FBtr0070412	190	381	X	-	FBgn0023528	2269387..2269578	192	atgctgggcgccgcaggagctgtagaagaagaagcagtgagagtgaagttgactggaagtggagtggaaaaagaagagcgagaagagagccagcgaaaacaacaaagaacaaccagtcgactccaaaaattgccctttcaatctacctccaaacacgagcaaaatcctcattctaataaaaagctcaataac	mlgaagaveeeavrvkltgsgvekeereesqrkqqrttsrlqklpfqstskheqnphsnkklnn	39.37527747	19.42243963	20.72552759	33.16132269	17.1830934	3.297667928	2.032611347	0.846653867	1.766845324	109.411659	84.07220664	87.73837871	15.62750271	13.09969546	43.17163271	29.87448765	20.84316668	127.389907	148.1986763	0	1	0.303087651	0.204384946	0.037585239	0.130066293	0.064631569	0.040926071	1.433298889	0.859588696	16	69	0.975250969	2	6	0.648834019	0	5	1
FBtr0070412_4	FBtr0070412_4|FBtr0300793_4|FBtr0345315_3|FBtr0346648_4	FBtr0070412	385	417	X	-	FBgn0023528	2269351..2269383	33	atgagtaaacataatattcacataaagacgccc	mskhnihiktp	51.1489723	21.47200058	24.5714789	173.3509291	23.63030364	14.8009615	2.956525595	0	1.082087088	316.3237189	221.222435	147.769901	44.34207665	16.7676102	131.1246878	6.390264737	67.37185188	443.2041972	264.2948024	0	1	0.548017486	0.10681694	0.100162221	0.066675398	0	0.008252352	0.094850662	1.676931189	8	32	0.884673388	0	3	1	0	0	1
FBtr0070414_1	FBtr0070414_1	FBtr0070414	44	175	X	-	FBgn0027296	2262341..2262472	132	atgtttgcaaacaaacatatgctcaccgtcgccaaaaaaagggaacacatttccgagcttgcggaccgatccgccggagaaccgcgctttggggtgaaccagattgacagcccctcgcactgggcactgaaa	mfankhmltvakkrehiseladrsageprfgvnqidspshwalk	5.389259533	2.167846212	1.668872122	12.97683509	3.332478719	4.522516015	1.478262797	2.339843415	3.652043922	3.929487191	15.77234027	2.238937894	5.934671876	0.38108205	1.490053271	10.54393682	16.84296297	36.9336831	8.670304602	0	1	3.302424581	0.211286256	2.019938127	0.249089222	6.139999026	2.450948563	0.626014368	4.259790722	4	10	0.44073566	2	4	0.407407407	1	5	0.868312757
FBtr0070414_2	FBtr0070414_2	FBtr0070414	350	382	X	-	FBgn0027296	2262134..2262166	33	atgttcatattaattggaggcaatcaatgtgcc	mfiliggnqca	17.83354973	9.359589996	6.533456817	20.56705939	9.694483547	6.578205113	2.217394196	3.448190296	5.951478984	1.964743596	26.62862644	2.238937894	16.12439151	9.145969197	3.405836047	23.00495305	33.68592594	55.08752733	28.70169799	0	1	10.46806282	0.364062471	2.938091821	0.137518008	0.377017484	1.747435549	0.682924765	1.919312486	3	8	0.531778692	1	2	0.555555556	0	0	1
FBtr0070414_3	FBtr0070414_3|FBtr0345316_1	FBtr0070414	376	477	X	-	FBgn0027296	2262039..2262140	102	atgtgcctgagaccctcgaatcgaacggaacggaagcgagatccccgaggaagcaaaaaccacatccccattgaaattccacgttcggactatactcaaatt	mclrpsnrterkrdprgsknhipieiprsdytqi	10.52490685	7.214009244	5.146559334	13.94181617	7.057013758	7.803557046	2.15217672	4.940474332	4.201043989	0.63565234	16.56758432	0.72436226	9.708886065	3.945320046	3.030192366	12.40463155	32.69516341	17.01232462	22.44078838	0	0	21.93308401	0.425953091	10.77300334	0.221670818	1.252236643	1.386395147	0.379402647	0.758098349	NA	NA	NA	NA	NA	NA	NA	NA	NA
FBtr0070415_1	FBtr0070415_1|FBtr0340208_1	FBtr0070415	275	358	X	-	FBgn0023524	2258527..2258610	84	atgggatgcccgtggagcagcagcatgagttcgccgttttggagcgatggcagtactggattcgcagtggccccacaatccaca	mgcpwsssmsspfwsdgstgfavapqst	0.076989422	2.541443292	4.408054327	0	0	2.584294866	1.161492198	2.515771491	1.275316925	0	0.160942248	0.879582744	0.351921243	0	0	0	0	0	0	0	1	NA	0	2.938091821	3.300432185	NA	NA	NA	NA	0	0	1	0	1	1	0	0	1
FBtr0070415_2	FBtr0070415_2|FBtr0340208_2	FBtr0070415	321	377	X	-	FBgn0023524	2258508..2258564	57	atggcagtactggattcgcagtggccccacaatccacataactcgcactacgggcgc	mavldsqwphnphnshygr	0.226916191	1.912485882	4.358129661	0	0	2.856325904	0.427918178	3.422264053	0.626471472	0	0.237178049	0	1.296551949	0	0.492949954	0	0	0	0	0	1	NA	0	NA	0.330043219	NA	1.270862218	NA	NA	0	0	1	0	0	1	0	0	1
FBtr0070415_3	FBtr0070415_3|FBtr0340208_3	FBtr0070415	280	384	X	-	FBgn0023524	2258501..2258605	105	atgcccgtggagcagcagcatgagttcgccgttttggagcgatggcagtactggattcgcagtggccccacaatccacataactcgcactacgggcgctaggttt	mpveqqhefavlerwqywirsgptihitrttgarf	0.123183075	2.162930461	3.794274611	0	0	2.067435893	0.929193758	2.012617193	1.02025354	0	0.128753798	0.703666195	0.703842487	0	0.267601404	0	0	0	0	0	1	NA	0	2.938091821	1.320172874	NA	3.812586653	NA	NA	0	0	1	1	1	0.333333333	0	0	1
FBtr0070419_1	FBtr0070419_1|FBtr0342769_1	FBtr0070419	62	106	X	-	FBgn0001330	2241930..2241974	45	atgtttatattattgcccaaagttaattctgttactttattttat	mfillpkvnsvtlfy	7.760533728	5.652458272	2.499757391	10.05500681	1.332991488	4.422015659	1.084059385	1.444955934	2.380591594	5.763247881	8.411914813	3.283775577	2.29921879	1.11784068	3.746419652	3.748955313	24.70301236	40.39752004	7.015970621	0	1	1.744677137	0.158464692	1.346625418	0.471490312	1.292631374	0.635431109	0.151761059	5.757937459	0	1	1	0	0	1	1	1	0.333333333
FBtr0070422_1	FBtr0070422_1|FBtr0345599_1	FBtr0070422	10	192	X	-	FBgn0053548	2208487..2208669	183	atgtgctgggtggtgttgctgctgctgctgccgctgctcatgttgctgctgtcgtcgctgtcgccactatatcgttgctattcccgcgtagtccgcccagctgcgcggagacatcttcactcgccgagttgccgcgcgtcgcgttggttcgccgcagttccgaccgacctcccaccgcagtcg	mcwvvlllllpllmlllsslsplyrcysrvvrpaarrhlhspscrasrwfaavptdlppqs	0.494751695	5.783179643	6.070107598	0	0	0.593116854	0.13328599	0.532975549	0.195130459	0.708596051	0	0.403742899	3.553827637	1.374394278	0.307083578	0	0	0	0	0	0	0	NA	1.46904591	0.037504911	0.387789412	0.635431109	NA	NA	NA	NA	NA	NA	NA	NA	NA	NA	NA
FBtr0070426_1	FBtr0070426_1|FBtr0310077_1	FBtr0070426	12	77	X	-	FBgn0023541	2175239..2175304	66	atggccaacggtgccagtgttaatagatccatcccattaccaacccggaaaaccgaaacccaaaaa	mangasvnrsiplptrktetqk	2.155703813	1.238769264	24.64249473	0.48969189	0	1.096367519	0	97.0419269	17.58391518	0	2.662862644	1.119468947	10.07774469	3.048656399	11.06896715	0	0	0	0	0	0	NA	0	0.97936394	0	31.83104758	1.588577772	NA	NA	NA	NA	NA	NA	NA	NA	NA	NA	NA
FBtr0070429_1	FBtr0070429_1|FBtr0344159_1	FBtr0070429	566	598	X	-	FBgn0004655	2158386..2158418	33	atgcgctgcagcagcaacagagatttttttatt	mrcssnrdffi	29.98388031	17.3427697	10.08424856	1.958767561	1.817715665	7.674572632	0	0.985197227	0	1.964743596	11.47079293	2.238937894	0.447899764	1.5243282	3.405836047	11.50247653	47.16029632	17.52784961	58.59930007	1	1	0.996958364	0.158464692	3.427773791	0	0.646315687	0	0.243901702	0.299113634	1	1	0.333333333	0	1	1	0	0	1
FBtr0070429_2	FBtr0070429_2|FBtr0344159_2	FBtr0070429	628	687	X	-	FBgn0004655	2158297..2158356	60	atgcatccacgcagcaaacggataacaacaaaaacaaagagagcagccaaatgtttcgcc	mhprskrittktkraakcfa	13.68871921	8.100174577	5.468219292	30.16502044	6.331709566	4.221014948	0.406522269	0.270929238	1.487869746	2.161217955	4.731702082	2.462831683	0.985379481	0	0.468302457	11.24686594	25.93816297	45.44721005	52.61977965	1	1	13.9574171	1.338146286	1.713886896	0.412554023	NA	3.177155544	0.433603025	0.863690619	16	22	0.000183176	2	4	0.407407407	1	5	0.868312757
FBtr0070429_3	FBtr0070429_3|FBtr0344159_3	FBtr0070429	540	710	X	-	FBgn0004655	2157495..2157513, 2158293..2158444	171	atgcacacgcacgcagtcgcatacatatgcgctgcagcagcaacagagatttttttatttgaccacactcactcacacacgcaaccacatgcatccacgcagcaaacggataacaacaaaaacaaagagagcagccaaatgtttcgcctgagtgaccacatcaccaaggat	mhthavayicaaaateiflfdhthshtqphastqqtdnnknkessqmfrlsdhitkd	11.30799018	7.012448232	4.741864349	13.23027212	2.981691486	3.914224388	0.713196964	0.475314452	0.626471472	1.137483134	5.059798384	1.728302936	0.605057576	0.5883372	0.821583257	12.08544805	23.40285381	32.37600291	46.85006697	0	1	11.63118091	0.589290572	2.264779112	1.17872578	0.807894609	0.762517331	0.516409159	0.691055638	5	31	0.990747769	3	7	0.429355281	4	5	0.04526749
FBtr0070431_1	FBtr0070431_1	FBtr0070431	27	164	X	-	FBgn0013432	2149484..2149621	138	atgtcatcaggcggtcaattggcagttgccgcaccgaaacaagaaaccagggtcaaaacaaagcactcatcaattaaacagcactttaatccaccagcccgcccgccattcagttccattcggccaggatcaagacca	mssggqlavaapkqetrvktkhssikqhfnpparppfssirpgsrp	33.31968285	25.67304417	21.97476945	25.05945021	4.636492131	16.51701501	4.595469131	6.478742637	3.234499448	13.15523973	16.36012935	23.55752045	9.425368951	4.009645916	7.940780784	62.95799954	40.27665058	76.64351629	43.18253656	0	0	1.904902588	0.283401924	0.701135548	0.487563846	1.615789217	0.407327634	1.563138906	1.774872955	NA	NA	NA	NA	NA	NA	NA	NA	NA
FBtr0070432_1	FBtr0070432_1	FBtr0070432	320	385	X	-	FBgn0004861	2136238..2136303	66	atgtatatgtttggtgttgcctgttgtatgtttatatttattgccttcacacatgtgcgtgtttgt	mymfgvaccmfifiafthvrvc	5.977178755	2.959282131	0.994221689	5.876302683	0.757381527	0.548183759	0.739131399	0.492598614	0.541043544	4.911858989	2.662862644	5.597344734	0.895799528	1.5243282	0	0	0	0	0	0	1	1.196350037	0.284423806	0.097936394	0.825108046	0.323157843	NA	NA	NA	2	4	0.407407407	1	1	0.333333333	1	2	0.555555556
FBtr0070432_2	FBtr0070432_2	FBtr0070432	372	428	X	-	FBgn0004861	2136195..2136251	57	atgtgcgtgtttgttaatgtacaatataatacggcaaatagcaaaaagagaagaaac	mcvfvnvqyntanskkrrn	4.992156199	2.231233528	0.740059754	6.804139948	2.806297869	0.63473909	0	0.570377342	0.626471472	11.37483134	6.878163428	14.25849922	2.074483118	3.530023199	1.478849863	0	0	0	0	1	1	0.598175018	0.408001045	0.044516543	0	0.161578922	0.423620739	NA	NA	0	0	1	0	0	1	0	1	1
FBtr0070432_3	FBtr0070432_3	FBtr0070432	388	435	X	-	FBgn0004861	2136188..2136235	48	atgtacaatataatacggcaaatagcaaaaagagaagaaactgaggac	myniirqiakreeted	4.85033358	2.365705192	0.585880638	8.753242538	3.540758639	0.753752669	0	0.338661547	0.371967437	14.85837344	9.857712671	16.93196782	3.079310879	4.191902549	2.926890353	0	0	0	0	1	1	0.589111761	0.359186635	0.044516543	0	0.080789461	0.127086222	NA	NA	0	0	1	0	0	1	0	1	1
FBtr0070432_4	FBtr0070432_4|FBtr0343589_1	FBtr0070432	451	537	X	-	FBgn0004861	2136086..2136172	87	atgccgactataacaaaaacaaccacgagtgtctccgccgccgccgaaaacaaaaacaaaacgcctaagccgacgcatgcataccta	mptitktttsvsaaaenknktpkpthayl	4.01406917	2.140555319	0.538740817	9.287259987	5.515826846	0.831727083	0.841080557	0.18684775	1.436563893	5.216732995	7.925018266	10.19102765	1.69893014	1.734580365	2.26077048	0	2.555484037	0.949784954	1.36085637	0	1	1.780282793	0.696001783	0.081613662	0.495064828	0.107719281	0.635431109	0	0.697931813	8	19	0.279336659	0	1	1	2	2	0.111111111
FBtr0070433_1	FBtr0070433_1	FBtr0070433	26	67	X	-	FBgn0004860	2121726..2121767	42	atgaataagaatataaatataaatttaaacatgaatatgaag	mnknininlnmnmk	1.539788438	0	0.111596312	6.925642447	3.570512913	0	0	0	0	1.543727111	2.575075963	0	0	1.197686443	0	0	0	13.77188183	5.637833534	0	0	4.486312638	1.386566053	NA	NA	0	NA	NA	2.442761346	NA	NA	NA	NA	NA	NA	NA	NA	NA
FBtr0070435_1	FBtr0070435_1	FBtr0070435	146	226	X	+	FBgn0004050	2447914..2447994	81	atgatatcgattggtatcgacactacggcatcgataccaactctcgcatatcgtaagtgtttaccagctctgatattcgag	misigidttasiptlayrkclpalife	5.588861738	4.710381893	1.388754106	15.56132007	3.949604408	6.700023726	0.602255214	1.204129945	1.102125738	4.002255473	4.840189079	1.824319765	0.729910727	1.2420452	0.693781417	7.810323568	32.93734981	16.32223032	4.384981638	0	1	3.88813762	0.816002091	3.672614776	0.825108046	0.96947353	1.588577772	0.237126654	3.722303003	3	5	0.209876543	0	1	1	0	1	1
FBtr0070435_2	FBtr0070435_2|FBtr0100380_1|FBtr0331161_1	FBtr0070435	352	393	X	+	FBgn0004050	2448120..2448161	42	atgtcgggtgcaaggggtaccaagacggtgactgacgcacac	msgargtktvtdah	80.68491416	63.26571599	28.34546327	67.71739282	102.5927377	45.65587596	47.04043402	16.64279602	19.12975388	29.33081511	78.86170137	33.42414427	36.24788806	10.77917798	16.72508773	249.0377458	137.6310688	39.34823381	48.86122396	0	1	2.308745685	1.30091966	1.365954969	1.297742752	1.543976363	1.143775996	1.809458779	0.805305938	38	100	0.187688702	4	33	0.998715155	5	9	0.144845806
FBtr0070439_1	FBtr0070439_1	FBtr0070439	124	183	X	+	FBgn0001404	2588626..2588685	60	atgcccctgcgatgcgcgcgccaacccgctgaacaaaagtcgccaagtgaattttgcaat	mplrcarqpaeqkspsefcn	31.79663125	17.79010304	16.95147981	36.09029231	11.83029945	5.728520286	10.16305673	3.251150851	5.356331086	77.80384639	26.13702103	24.62831683	22.66372807	5.868663568	33.24947441	0.702929121	0	85.38566737	58.53950487	0	1	0.463862572	0.45262616	0.232598936	0.448428286	0.553984875	0.161095211	NA	1.45859907	2	24	0.999227759	2	5	0.53909465	0	1	1
FBtr0070439_2	FBtr0070439_2	FBtr0070439	607	675	X	+	FBgn0001404	2589109..2589177	69	atgacgagacaagagcgcctgcaacaacagcaacaactgcaacaacagcagcccagcaaccagggattc	mtrqerlqqqqqlqqqqpsnqgf	23.33783694	13.75811854	11.34400772	24.3568488	6.230286301	9.438294293	3.534976255	2.827087696	3.881399338	81.75041831	85.22941639	33.1946879	38.98675339	5.832212242	58.63961195	27.50592213	48.3319807	161.6699172	119.5384125	0	1	0.29794158	0.073100187	0.284331467	0.090671214	0.484736765	0.066190741	0.569103971	1.3524516	1	6	0.912208505	0	4	1	0	4	1
FBtr0070439_3	FBtr0070439_3	FBtr0070439	993	1028	X	+	FBgn0001404	2589495..2589506, 2595726..2595749	36	atggaaaacatgaaatgtctgaccaggaaacagagc	menmkcltrkqs	22.27560607	18.92564154	21.61248577	175.9626192	81.0903155	42.21014948	34.55439289	8.579425856	30.74930809	59.43349377	75.10638226	67.72787128	37.36230533	2.794601699	78.83091351	25.77406777	24.70301236	75.74535008	80.02591489	1	1	2.960664233	1.079672766	0.623231598	0.924846382	3.069999513	0.390066621	1.04335728	0.946510267	112	211	2.87E-09	36	104	0.42682989	25	69	0.346486786
FBtr0070439_4	FBtr0070439_4|FBtr0070440_1|FBtr0340091_5	FBtr0070439	1007	1096	X	+	FBgn0001404	2595728..2595817	90	atgtctgaccaggaaacagagctgagagtctcaaatgcaagcaagccaacgccagcggcagcagcaaccacgtccaagttcaccaacagc	msdqetelrvsnaskptpaaaattskftns	22.92231722	17.71440048	22.70612963	77.9263028	37.32376165	18.6930662	16.26089077	3.793009326	16.46575852	27.37542743	19.82808492	36.12153135	10.83917429	3.353522039	39.33740635	39.8326502	34.5842173	61.51440552	78.05267315	1	1	2.846578487	1.882368459	0.517504809	1.500196448	1.131052452	0.418577635	1.151758036	0.788114014	64	179	0.269875621	23	56	0.139054703	8	33	0.90498966
FBtr0070439_5	FBtr0070439_5|FBtr0070440_2|FBtr0340091_6	FBtr0070439	1041	1145	X	+	FBgn0001404	2595762..2595866	105	atgcaagcaagccaacgccagcggcagcagcaaccacgtccaagttcaccaacagctgaagaggaagcggaggagacgagaccgcgaaacagtacagccaggagc	mqasqrqrqqqprpssptaeeeaeetrprnstars	25.00616424	20.24502912	26.0688985	61.86907253	19.89965864	11.19861109	10.45342978	3.715600972	11.73291571	69.77646541	34.24851031	74.58861669	16.61068268	7.186118655	56.73149759	42.97909483	40.23062012	50.36573928	101.105148	1	1	0.886675359	0.581037203	0.15013834	0.629319696	0.51705255	0.206814842	1.06831798	0.498152075	3	20	0.982407373	1	10	0.98265847	3	7	0.429355281
FBtr0070442_1	FBtr0070442_1	FBtr0070442	271	462	X	+	FBgn0040336	2620069..2620260	192	atggatcacagccattgcgccatatgtgaatcagcagtcgatagagtccatgcaaatcccacagagagagaaagagacgacttcgacgcggtggccactatcgggaattggaaactggaaattgggcactggcgatcgggaaacgataagcaatcgcggatcggcgctgatagcagcagaatacaaaatacc	mdhshcaicesavdrvhanptererddfdavatignwkleighwrsgndkqsrigadssriqnt	8.589132381	2.531304555	1.904112075	6.228268729	4.165598399	2.355477091	2.159649556	1.523976961	2.417788337	1.350761222	6.26668877	0.769634901	2.309483159	1.047975637	0.439033553	12.52092497	2.315907408	36.58156112	25.69325178	1	1	4.610932434	0.664720804	3.060512314	0.935122452	1.454210296	5.50706961	5.406487722	1.423780899	16	24	0.000859483	5	11	0.288997273	3	11	0.765889346
FBtr0070442_2	FBtr0070442_2	FBtr0070442	320	493	X	+	FBgn0040336	2620118..2620291	174	atgcaaatcccacagagagagaaagagacgacttcgacgcggtggccactatcgggaattggaaactggaaattgggcactggcgatcgggaaacgataagcaatcgcggatcggcgctgatagcagcagaatacaaaatacctagcttggctaattgctgttccagttgcagc	mqipqrekettstrwplsgignwklgtgdretisnrgsaliaaeykipslanccsscs	8.139640261	2.558224649	2.047215104	5.758101192	4.653978901	2.183283594	1.9625213	1.68162975	2.462680959	1.863118927	8.391195811	0.849252305	4.077432336	2.023677093	0.645934423	13.33141437	2.555484037	33.24247339	27.4439368	1	1	3.090570928	0.554626421	2.570830343	0.481313027	0.830977312	3.812586653	5.216786399	1.211286618	4	25	0.9851096	4	10	0.44073566	5	12	0.368479286
FBtr0070447_1	FBtr0070447_1	FBtr0070447	9	74	X	-	FBgn0011566	2608803..2608868	66	atggtgttgttgtttttgtgtttgccagcgatttgcgtaaattgtgtttgtttttgtggccaaaaa	mvllflclpaicvncvcfcgqk	2.939596109	2.339897499	1.420316699	0	0	1.096367519	1.478262797	0	0.541043544	0	0.819342352	0	0	1.5243282	0	1.917079421	0	20.03182812	14.350849	0	0	NA	0	NA	NA	0	NA	NA	1.395863626	NA	NA	NA	NA	NA	NA	NA	NA	NA
FBtr0070447_2	FBtr0070447_2	FBtr0070447	85	159	X	-	FBgn0011566	2608718..2608792	75	atgccgcaaaatattcaaaaagcattcgaaacaatatttttgatcttcaggtgtgcgctcattttcagtcgtcag	mpqniqkafetiflifrcalifsrq	4.828776542	3.088664699	2.124793782	2.58557318	0.799794893	5.065217937	3.252178154	3.03440746	2.380591594	0.864487182	8.471999919	2.95539802	7.291808161	0	0	8.99749275	8.893084449	19.83150984	22.62650525	0	1	2.990875092	0.094404497	1.713886896	0.446004349	NA	NA	1.011740392	0.87647251	5	7	0.04526749	1	4	0.802469136	4	8	0.258649596
FBtr0070448_1	FBtr0070448_1|FBtr0340093_1	FBtr0070448	180	209	X	-	FBgn0011606	2603844..2603873	30	atgcatttgcttcttagcgtcgcgtttcat	mhlllsvafh	20.91032699	4.996369365	0.781174185	9.695899426	7.997948926	0.603002135	1.626089077	0.541858475	0	0	14.87106369	0	0	1.67676102	0.936604913	8.435149453	51.87632595	151.4907002	19.73241737	0	1	NA	0.53781956	NA	NA	0.323157843	0	0.162601135	7.677249945	0	0	1	0	1	1	0	0	1
FBtr0070458_1	FBtr0070458_1	FBtr0070458	16	138	X	-	FBgn0040388	2447755..2447877	123	atgttggtcttttacacgtttaattttaacaagttaacttctgcagcatttttaacaatttacatttttgtatctataaatttattgttccgtcagttgcttagtgttcatgagctttctgaa	mlvfytfnfnkltsaafltiyifvsinllfrqllsvhelse	0.630937701	0.184640405	0	3.415899527	2.031999219	1.029515841	1.388124822	0.132160604	0.145158024	0	2.088323799	0	0.120168229	0.408966102	0	0	0	1.343598228	0.320852315	0	0	NA	0.973028809	NA	11.55151265	0.323157843	NA	NA	4.187590879	NA	NA	NA	NA	NA	NA	NA	NA	NA
FBtr0070458_2	FBtr0070458_2	FBtr0070458	125	178	X	-	FBgn0040388	2447715..2447768	54	atgagctttctgaatagcaattatccgatcttattccttatcatcgattttata	msflnsnypilfliidfi	1.676658522	0.672911699	0	6.583635413	4.628442666	2.010007118	3.161839872	0.301032486	0.330637721	0	4.00567372	0	0.547433045	0.9315339	0	3.124129427	0	1.530209093	0	0	0	NA	1.155471711	NA	5.775756324	0.323157843	NA	NA	NA	NA	NA	NA	NA	NA	NA	NA	NA	NA
FBtr0070467_1	FBtr0070467_1|FBtr0070468_1|FBtr0070469_1|FBtr0070470_1|FBtr0070472_1|FBtr0070473_1|FBtr0070474_3|FBtr0301966_2	FBtr0070467	343	390	X	+	FBgn0003371	2641705..2641752	48	atgccaatggccttgcagtgcagtagaaaaacgcagcagccgaagaag	mpmalqcsrktqqpkk	104.282172	95.66911796	53.11984455	105.0389105	56.44385831	42.58702581	30.4891702	24.04496983	21.57411132	14.85837344	54.92154203	29.24612624	15.39655439	5.239878186	13.46369562	27.23850344	27.7908889	87.79574669	60.84162023	0	1	7.069341127	1.027718018	1.456159543	1.980259311	4.588841377	1.602391492	0.980123505	1.443021181	12	37	0.60714308	4	9	0.349692628	6	20	0.702786106
FBtr0070471_1	FBtr0070471_1|FBtr0331751_1	FBtr0070471	38	85	X	+	FBgn0003371	2658803..2658850	48	atgttgcacgctgagaaaaacgtacaccagaccagaccagaacacaaa	mlhaeknvhqtrpehk	1.212583395	2.271076984	1.952935462	0	0	2.261258008	0	0.338661547	1.11590231	0	1.126595734	6.157079208	5.234828494	1.047975637	6.439158777	0.878661401	9.263629634	1.721485229	0	0	1	NA	0	0.367261478	0	0.323157843	0.173299393	0.094850662	NA	0	0	1	0	3	1	0	0	1
FBtr0070471_2	FBtr0070471_2	FBtr0070471	195	281	X	+	FBgn0003371	2658960..2659046	87	atgctttttgttgtttggcttttctctatggtttttacggtcttaacaaaccgcagtgctggtctaaatttagccagaaagtcaaaa	mlfvvwlfsmvftvltnrsaglnlarksk	0.223003843	2.036137986	1.346852042	4.457884794	1.149130593	7.069680208	4.766123157	3.550107251	1.641787306	2.235742712	0.466177545	8.492523045	2.54839521	6.93832146	3.229672114	1.939114817	2.555484037	4.74892477	0	0	1	1.993916728	2.465006316	0.832459349	1.870244905	0.511666585	0.508344887	0.758805294	NA	0	1	1	0	4	1	0	4	1
FBtr0070474_1	FBtr0070474_1	FBtr0070474	324	359	X	+	FBgn0003371	2641169..2641204	36	atgccaatgggaaaaggagcggattttcaagtggac	mpmgkgadfqvd	1.61677786	0.630854718	0.390587092	47.58172867	76.64701054	19.5975694	46.75006097	4.063938563	33.72504758	21.61217955	23.65851041	129.2986634	13.54896787	12.57570765	69.46486438	0	0	0	6.577472457	0	1	2.201616387	3.239722586	0.151568229	3.45045183	0.323157843	0.485497926	NA	0	33	63	0.001400116	7	20	0.520657312	8	22	0.459947714
FBtr0070474_2	FBtr0070474_2|FBtr0301966_1	FBtr0070474	441	509	X	+	FBgn0003371	2641286..2641354	69	atgaaaaagtcaaacaaaattaaacgaaaaaccgcgaattcgacaaaactgcatttgtgtgtgtgtgaa	mkksnkikrktanstklhlcvce	1.780798802	1.64570796	1.290635609	10.30482065	3.18758834	3.932622622	1.413990502	0.471181283	2.587599558	2.818979942	11.36392218	39.61946621	5.99796206	8.019291832	45.20136754	0	0	7.185329652	3.43172476	0	1	3.655514001	0.280500719	0.099259859	0.235745156	0.058755972	0.057246046	NA	2.093795439	9	13	0.008823181	5	8	0.087943911	5	10	0.21312808
FBtr0070475_1	FBtr0070475_1|FBtr0331753_2	FBtr0070475	310	342	X	+	FBgn0003371	2643326..2643358	33	atgtgtgtcagtgcccgtgcgtgtgtgtatcag	mcvsaracvyq	12.93422288	6.606769409	9.800185225	29.38151341	7.876767882	9.86730767	3.695656994	7.881577819	5.951478984	5.894230787	2.458027056	2.238937894	0	0	0.851459012	19.17079421	0	95.15118357	23.91808166	0	1	4.98479182	3.204508211	4.407137731	NA	NA	6.989742197	NA	3.978211335	9	12	0.003855555	3	4	0.111111111	4	7	0.173296754
FBtr0070485_1	FBtr0070485_1	FBtr0070485	22	57	X	+	FBgn0000927	2724307..2724342	36	atgtccatgtgtgttaagttcgcaacttgcgcattt	msmcvkfatcaf	35.92839689	0.504683774	0.390587092	0	0	0	0	0	0	0	10.89042543	0	0	0	0	0	0	553.170587	143.6081486	0	0	NA	0	NA	NA	NA	NA	NA	3.851944282	NA	NA	NA	NA	NA	NA	NA	NA	NA
FBtr0070489_1	FBtr0070489_1	FBtr0070489	38	73	X	+	FBgn0040356	2809918..2809953	36	atgttgattgaggaaacctttttggcgaagctcaca	mlieetflaklt	0	0	0	0	0	0	0	0	0	0	0	0	0	0	0	0	0	0	0	0	0	NA	NA	NA	NA	NA	NA	NA	NA	NA	NA	NA	NA	NA	NA	NA	NA	NA
FBtr0070491_1	FBtr0070491_1|FBtr0070492_1|FBtr0070493_1	FBtr0070491	82	141	X	-	FBgn0040384	2789802..2789861	60	atgtgttgtattttgtgtgtttggccgaagtatttaaaacaaaagtgcagcggaaatagt	mccilcvwpkylkqkcsgns	3.449126101	5.072071932	2.03105288	8.079916189	8.831068606	17.48706193	14.22827943	0.541858475	5.653905035	0	9.012765871	3.694247525	3.448828184	1.67676102	3.278117196	0.702929121	7.410903707	39.93845732	44.72681271	0	1	NA	0.979840011	4.733592378	4.125540232	0.323157843	1.724741581	0.094850662	0.892942173	1	1	0.333333333	0	0	1	0	0	1
FBtr0070494_1	FBtr0070494_1	FBtr0070494	21	56	X	-	FBgn0024980	2744021..2744056	36	atgcggcgcggtgaagacaaaggaattgattttcaa	mrrgedkgidfq	0	0.378512831	0.911369882	0	0	12.56254449	0	0.451548729	4.463609238	0	0	2.052359736	0.410574784	4.191902549	0.780504094	45.69039287	37.05451854	0	0	0	1	NA	NA	6.121024627	0	0.107719281	5.71887998	1.233058603	NA	0	0	1	2	2	0.111111111	0	0	1
FBtr0070494_2	FBtr0070494_2	FBtr0070494	284	538	X	-	FBgn0024980	2743539..2743793	255	atgactttccaccccgccctgtcgctttccgaagggcagacggtaaatattaggcggctcttatcagaaacttgtgcgctgataagctttgatagcaggtttcgctctctcctgcgctctcaatcaaattttcccattcgcgaacagctgttggaggcaacggcaacaacaaaccaggaacaaagctcagaagctgctgtaaaggatataaagtggacattttggagtactggaaaggaattcaaggaattggca	mtfhpalslsegqtvnirrllsetcalisfdsrfrsllrsqsnfpireqlleatattnqeqsseaavkdikwtfwstgkefkela	0.076083664	0.83718132	2.242429424	0.126743783	0.078411264	1.064121415	1.147827584	0.956220838	1.120278397	0	0.05301627	1.738469423	0.637598488	0	0.881510506	10.25449541	0.871871024	0	0	0	1	NA	1.479003789	0.612102463	1.800235737	NA	1.270862218	11.76148206	NA	0	1	1	4	8	0.258649596	2	3	0.259259259
FBtr0070498_1	FBtr0070498_1	FBtr0070498	3	74	X	-	FBgn0024973	2720254..2720325	72	atgacattacaagctgagcctgcgtgcgccaccttatcaatgtgctgccaccttgcatcgcacgaaattcgc	mtlqaepacatlsmcchlasheir	5.299438541	5.362265102	2.408620403	1.346652698	0.13885328	0.25125089	0.338768558	0.225774365	0	0	1.502127645	1.026179868	2.258161311	0	0	3.514645606	30.87876545	5.738284097	9.31808598	0	0	NA	0.092437737	0.244840985	0.150019645	NA	NA	0.113820794	0.615822188	NA	NA	NA	NA	NA	NA	NA	NA	NA
FBtr0070507_1	FBtr0070507_1|FBtr0304659_1	FBtr0070507	194	256	X	+	FBgn0004647	3135063..3135125	63	atgaaaaggatggccccagcgggaaagccgttcagcaagagcaaggagtgcctgtcgcaggga	mkrmapagkpfskskeclsqg	46.70691596	45.06105128	8.55571726	48.73600241	24.59686674	7.465740724	4.645968792	1.806194917	2.55063385	61.74908444	10.51489352	34.01053277	2.580755784	7.984576283	3.122016377	14.05858242	3.529001765	203.299208	74.54468784	0	1	0.789258705	2.339240687	0.219512607	1.800235737	0.22621049	0.816982854	3.983727795	2.727212547	20	39	0.01549623	3	7	0.429355281	0	3	1
FBtr0070507_2	FBtr0070507_2|FBtr0304659_2	FBtr0070507	510	557	X	+	FBgn0004647	3135379..3135426	48	atgtttcaaaacggaaaatgtcgccgtcgtcgggagagtgcctcctct	mfqngkcrrrresass	9.70066716	7.097115576	1.074114504	167.6582609	54.36105911	56.90832653	16.76904361	8.80520022	4.463609238	216.1217955	100.2670203	67.72787128	28.32966008	11.52773201	43.31797723	10.54393682	4.631814817	79.18832054	54.26414777	1	1	0.775758227	0.542162906	0.840249744	0.591925338	0.76382763	0.103042883	2.276415883	1.459311973	14	61	0.971552932	11	21	0.055722972	2	7	0.736625514
FBtr0070507_3	FBtr0070507_3|FBtr0304659_3	FBtr0070507	527	577	X	+	FBgn0004647	3135396..3135446	51	atgtcgccgtcgtcgggagagtgcctcctcttagtttatcaaataaagctt	mspssgeclllvyqikl	9.256845787	6.946823717	1.010931298	278.2026045	60.57270142	82.29205612	21.5217672	9.880948663	4.201043989	181.7965692	92.7784722	73.88495049	24.34466954	11.83596014	34.15853212	9.923705239	4.359355122	66.42907708	61.13180283	1	1	1.53029623	0.65287453	1.113786442	0.884044335	0.834824429	0.122986666	2.276415883	1.086653329	96	136	8.08E-19	16	47	0.513614081	1	8	0.960981558
FBtr0070508_1	FBtr0070508_1	FBtr0070508	49	78	X	+	FBgn0040396	3175066..3175095	30	atgtcaaaattatcgttgcttcaaatgatt	msklsllqmi	0	0.151405132	0.156234837	0	0	0	0	0	0	0	0	0	0	0	0	0	0	0	0	0	1	NA	NA	NA	NA	NA	NA	NA	NA	0	0	1	0	0	1	0	0	1
FBtr0070508_2	FBtr0070508_2|FBtr0343600_1	FBtr0070508	309	338	X	+	FBgn0040396	3175326..3175355	30	atggccgataagcaacggctaagtgatccg	madkqrlsdp	28.45529034	44.96732429	17.3420669	15.08251022	6.331709566	18.6930662	4.878267232	7.044160176	2.380591594	43.2243591	22.08127638	51.71946534	10.83917429	8.383805098	8.429444217	219.3138858	296.4361483	396.6301968	273.6228542	0	1	0.348935427	0.286745633	0.36143193	0.450058934	0.840210393	0.282413826	0.739835162	1.449550689	3	5	0.209876543	0	3	1	1	2	0.555555556
FBtr0070509_1	FBtr0070509_1|FBtr0333315_1|FBtr0333316_1|FBtr0333317_1	FBtr0070509	13	51	X	+	FBgn0000479	3176452..3176490	39	atgtcgtcgaccaggacgaatcgtttggcagagcgcggc	msstrtnrlaerg	0.497470111	1.514051323	6.129212833	0	0	1.855391186	1.250837752	0.416814212	4.120254682	9.974852101	4.506382935	9.47242955	3.789921082	12.89816169	20.89349421	0	0	0	2.023837679	0	0	0	0	0.195872788	0.330043219	0.032315784	0.197202758	NA	0	NA	NA	NA	NA	NA	NA	NA	NA	NA
FBtr0070509_2	FBtr0070509_2|FBtr0333315_2|FBtr0333316_2|FBtr0333317_2	FBtr0070509	150	203	X	+	FBgn0000479	3176589..3176642	54	atgccgcgatttaagttttgttttattttttgcaagtgttcgaatcaaaaagcc	mprfkfcfifckcsnqka	0.239522646	0.757025661	1.735942632	0	0	2.345008304	0	0.602064972	0.330637721	1.200676642	0.250354608	5.472959296	0.273716523	0	4.683024565	0	0	0	0.730830273	0	1	0	0	0.428471724	0	NA	0.070603457	NA	0	0	0	1	0	1	1	0	0	1
FBtr0070519_10	FBtr0070519_10|FBtr0333312_11	FBtr0070519	2526	2648	X	+	FBgn0000479	3294504..3294626	123	atgtacatacatatttacatttactttatatgtatgtgtatattttcgccagacttttttgcacaccccaatttttccggcatttttcctttttttttttttttgagtctttgtgcaagaagt	myihiyiyficmcifspdffahpnfsgifpfffflslcars	0.052578142	0	0.114318173	0	0	0	0	0	0	0	0	0	0	0	0	0	0	0	0	0	1	NA	NA	NA	NA	NA	NA	NA	NA	0	0	1	0	0	1	0	0	1
FBtr0070519_11	FBtr0070519_11|FBtr0333312_12	FBtr0070519	2689	2730	X	+	FBgn0000479	3294667..3294708	42	atgtctgcccgatctgcttataattggatttccgctgtgtgc	msarsaynwisavc	0	0.324439569	0.669577873	0	0	0	0	0	0	0	0	0	0	0	1.338007019	0	0	0	0	0	1	NA	NA	NA	NA	NA	0	NA	NA	0	0	1	0	0	1	0	0	1
FBtr0070519_12	FBtr0070519_12|FBtr0333312_13	FBtr0070519	2396	2749	X	+	FBgn0000479	3294374..3294727	354	atgacaccgaatttatggctgcataaatcacacatgtgtacttacatgtgtatgcagattatactacatgtgtctgaatttgaattccccaaacaacaattgaaaagtcccctcttttttctatatatctatgtacatacatatttacatttactttatatgtatgtgtatattttcgccagacttttttgcacaccccaatttttccggcatttttcctttttttttttttttgagtctttgtgcaagaagttaaaaaatgtaaaagtaatgaaaaaagcaacgacgacgctatgtctgcccgatctgcttataattggatttccgctgtgtgctaaagagagagggctatac	mtpnlwlhkshmctymcmqiilhvsefefpkqqlksplfflyiyvhtylhllymyvyifarlfctpqffrhfsfffffeslckklknvkvmkkatttlclpdlliigfplcakergly	0.018268676	0.03849283	0.145642645	0	0	0	0	0	0	0.183154064	0	0	0	0.142098391	0.158746595	0	0	0	0	0	1	0	NA	NA	NA	0	0	NA	NA	0	0	1	0	0	1	0	0	1
FBtr0070519_13	FBtr0070519_13|FBtr0333312_14	FBtr0070519	2808	2897	X	+	FBgn0000479	3294786..3294875	90	atgatgaatctcaagtcgctgtctcattacaactttcaatttcaattgcttctttcgcttctattcgccctctcgttttcgcattatgct	mmnlkslshynfqfqlllsllfalsfshya	0	0.151405132	0.208313116	0	0	0	0	0	0	0	0	0	0	0	0	0	0	0	0	0	1	NA	NA	NA	NA	NA	NA	NA	NA	0	0	1	0	0	1	0	0	1
FBtr0070519_14	FBtr0070519_14|FBtr0333312_15	FBtr0070519	2893	2946	X	+	FBgn0000479	3294871..3294924	54	atgcttagcatctacgctctcacgcatggctcttattttaggctacaccgcgaa	mlsiyalthgsyfrlhre	0	0.252341887	0.086797132	0	0	0	0	0	0	0	0	0	0	0	0	0	0	0	0	0	1	NA	NA	NA	NA	NA	NA	NA	NA	0	0	1	0	0	1	0	0	1
FBtr0070519_15	FBtr0070519_15|FBtr0333312_16	FBtr0070519	2918	2983	X	+	FBgn0000479	3294896..3294961	66	atggctcttattttaggctacaccgcgaataactttcgtatttttacgcccgttaatgttgaatta	malilgytannfriftpvnvel	0	0.275282059	0.071015835	0	0	0	0	0	0	0	0	0	0	0	0	0	0	0	0	0	1	NA	NA	NA	NA	NA	NA	NA	NA	0	0	1	0	0	1	0	0	1
FBtr0070519_16	FBtr0070519_16|FBtr0333312_17	FBtr0070519	2973	3017	X	+	FBgn0000479	3294951..3294995	45	atgttgaattataagtgtctagttgtgcaccttaaattgccacct	mlnykclvvhlklpp	0	0.403747019	0.416626232	0	0	0	0	0	0	0	0	0	0	0	0	0	0	0	0	0	1	NA	NA	NA	NA	NA	NA	NA	NA	0	0	1	0	0	1	0	0	1
FBtr0070519_17	FBtr0070519_17	FBtr0070519	3513	3563	X	+	FBgn0000479	3313607..3313657	51	atgtgcgcgccattttctagagtacgaaatacaaattccttgggaaagaag	mcapfsrvrntnslgkk	1.14125496	0.534371055	0.367611381	8.238345918	1.17616896	0.709414277	0.478261493	0	0.700173998	0	1.855569444	1.448724519	1.159269978	0.986330011	0	0	0	27.54376367	8.512023179	0	1	NA	0.633858767	0.48968197	0.412554023	0	NA	NA	3.235865679	1	2	0.555555556	0	1	1	1	1	0.333333333
FBtr0070519_5	FBtr0070519_5|FBtr0333312_6	FBtr0070519	1786	1824	X	+	FBgn0000479	3293764..3293802	39	atgcggcataaacttaaacagcattctcaaaactggctt	mrhklkqhsqnwl	0	0.116465486	0.360541931	0	0	0	0	0	0	0	0	0	0	0	0	0	0	0	0	0	1	NA	NA	NA	NA	NA	NA	NA	NA	0	0	1	0	0	1	0	0	1
FBtr0070519_6	FBtr0070519_6|FBtr0333312_7	FBtr0070519	1775	1939	X	+	FBgn0000479	3293753..3293917	165	atgagctacagatgcggcataaacttaaacagcattctcaaaactggctttaatgttgttgtgaacgggtccactatttgtactccatatatttggtgtttttttttttttgctttttttttatatttgaaagggggccggtctgcattgttagtgcttttgaga	msyrcginlnsilktgfnvvvngstictpyiwcffffafflylkggrsallvllr	0	0.082584618	0.255657006	0	0	0	0	0	0	0	0	0.447787579	0	0	0	0	0	0	0	0	1	NA	NA	0	NA	NA	NA	NA	NA	0	0	1	0	0	1	0	0	1
FBtr0070519_7	FBtr0070519_7|FBtr0333312_8	FBtr0070519	2224	2295	X	+	FBgn0000479	3294202..3294273	72	atgtatatatttgggaaaagcttacgtgtgtgtaattacttcctaacttcgaaaacagttgcatttgcgagt	myifgkslrvcnyfltsktvafas	0	0.063085472	0.065097849	0	0	0	0	0	0	0	0	0	0	0	0	0	0	0	0	0	1	NA	NA	NA	NA	NA	NA	NA	NA	0	0	1	0	0	1	0	0	1
FBtr0070519_8	FBtr0070519_8|FBtr0333312_9	FBtr0070519	2319	2348	X	+	FBgn0000479	3294297..3294326	30	atggccattaaattgattgcgcatttgact	maikliahlt	0	0	0.156234837	0	0	0	0	0	0	2.161217955	0	0	0	0	0.936604913	0	0	0	0	0	1	0	NA	NA	NA	NA	0	NA	NA	0	0	1	0	0	1	0	0	1
FBtr0070519_9	FBtr0070519_9|FBtr0333312_10	FBtr0070519	2463	2495	X	+	FBgn0000479	3294441..3294473	33	atgtgtctgaatttgaattccccaaacaacaat	mclnlnspnnn	0	0	0.14203167	0	0	0	0	0	0	1.964743596	0	0	0	0	0	0	0	0	0	0	1	0	NA	NA	NA	NA	NA	NA	NA	0	0	1	0	0	1	0	0	1
FBtr0070522_1	FBtr0070522_1	FBtr0070522	50	100	X	+	FBgn0000479	3333919..3333969	51	atgttcataattgcctaccatgctcccttaaatgtttgttcgattgtttgt	mfiiayhaplnvcsivc	0	0.089061843	0.735222762	0	0	0	0	0	0	0	0	0	0	0	0.550944066	0	0	0	0	0	1	NA	NA	NA	NA	NA	0	NA	NA	0	0	1	0	0	1	0	0	1
FBtr0070522_2	FBtr0070522_2	FBtr0070522	81	137	X	+	FBgn0000479	3333950..3334006	57	atgtttgttcgattgtttgttgattcgtttgtctgtttgtttgtttgtttgtttgtt	mfvrlfvdsfvclfvclfv	0	0.239060735	0.740059754	0	0	0	0	0	0	0	0	0	0	0	0.492949954	0	0	0	0	0	1	NA	NA	NA	NA	NA	0	NA	NA	0	0	1	0	0	1	0	0	1
FBtr0070527_1	FBtr0070527_1|FBtr0070528_1	FBtr0070527	78	107	X	-	FBgn0029662	3474418..3474447	30	atgtgcatatatatacatatatattacata	mciyihiyyi	0	3.785128307	3.905870923	1.077322158	0	5.427019218	0.813044539	0.541858475	0.595147898	0	0.450638294	34.47964356	4.926897406	0	14.0490737	0	0	0	0	0	1	NA	0	0.157397776	0.165021609	NA	0.042362074	NA	NA	0	1	1	1	2	0.555555556	0	0	1
FBtr0070527_2	FBtr0070527_2|FBtr0070528_2	FBtr0070527	25	114	X	-	FBgn0029662	3474411..3474500	90	atggattgtacgcgcggcgagttctcaaaagtcgtgttttcaagccgatatacatgtgcatatatatacatatatattacatatagtaac	mdctrgefskvvfssrytcayiyiyitysn	0	1.261709436	1.354035253	0.718214772	0	6.633023489	2.16811877	3.612389834	3.769270024	0	0.600851058	18.06076568	2.956138444	5.030283059	8.741645855	0.937238828	0	0	0	0	1	NA	0	0.367261478	0.733429374	0.718128541	0.431185395	NA	NA	1	2	0.555555556	2	7	0.736625514	4	7	0.173296754
FBtr0070528_3	FBtr0070528_3	FBtr0070528	209	238	X	-	FBgn0029662	3474287..3474316	30	atgaaaaaatatagtccaataaaaaatctc	mkkyspiknl	0.215570381	2.725292381	1.874818043	0	0.333247872	16.88405979	4.878267232	8.669735601	10.11751427	0	1.802553174	49.25663366	12.80993326	20.12113223	26.22493756	0	0	0	0	0	1	NA	0.184875474	0.342777379	0.380819098	0.430877125	0.385797459	NA	NA	0	0	1	1	3	0.703703704	0	2	1
FBtr0070528_4	FBtr0070528_4	FBtr0070528	314	427	X	-	FBgn0029662	3473329..3473371, 3474141..3474211	114	atgaaaattgtgtgcaataagcggcgaatgcaggccagcagcagcaacaacaacaacagcaataccaacggaggcaactgcggcaattacttcaatcgtatgcaggcggcattc	mkivcnkrrmqasssnnnnsntnggncgnyfnrmqaaf	0.283645239	5.458553454	6.496080061	0.283505831	0.175393617	5.236597491	2.567509069	5.561179086	3.288975228	0	0	0.648113601	1.426207144	0	0.985899908	0.739925391	3.900475635	0	0	0	1	NA	NA	8.079752508	1.800235737	NA	3.336013322	0.189701324	NA	0	0	1	2	2	0.111111111	3	5	0.209876543
FBtr0070534_1	FBtr0070534_1|FBtr0332302_6|FBtr0332303_4|FBtr0332304_5|FBtr0344078_1	FBtr0070534	58	111	X	-	FBgn0029657	3424231..3424284	54	atgcccaaagtattttccggagctgcaaagaactccattaaaactgcgctgcct	mpkvfsgaaknsiktalp	0.239522646	0.168227925	0.086797132	0	0.185137707	0	0	0	0	1.200676642	0.751063823	0	0.273716523	0	0	0	0	0	0	0	1	0	0.246500632	NA	0	NA	NA	NA	NA	0	0	1	0	0	1	0	0	1
FBtr0070534_2	FBtr0070534_2|FBtr0332302_7|FBtr0332303_5|FBtr0332304_6|FBtr0344078_2	FBtr0070534	182	259	X	-	FBgn0029657	3424083..3424160	78	atggacacatcaattacattggccagaagccacagacaaattaacagatgcataattcataatgcggctctgcagcgg	mdtsitlarshrqinrciihnaalqr	0.497470111	0.058232743	0	0	0.128172258	0	0	0	0	0	0	0	0	0	0	0	0	0	0	0	1	NA	NA	NA	NA	NA	NA	NA	NA	0	0	1	0	0	1	0	0	1
FBtr0070534_3	FBtr0070534_3|FBtr0332302_8|FBtr0332303_6|FBtr0332304_7|FBtr0344078_3	FBtr0070534	243	278	X	-	FBgn0029657	3424064..3424099	36	atgcggctctgcagcggtgatttttccaaatgcgaa	mrlcsgdfskce	0.718567938	0	0	0	0.27770656	0	0	0	0	1.801014963	1.502127645	0	0	0	0	0	0	0	0	0	1	0	0.184875474	NA	NA	NA	NA	NA	NA	0	0	1	0	0	1	0	0	1
FBtr0070534_4	FBtr0070534_4|FBtr0332302_9|FBtr0332303_7|FBtr0332304_8|FBtr0344078_4	FBtr0070534	272	310	X	-	FBgn0029657	3424032..3424070	39	atgcgaatgacgacgagtgccaccacttatggatgtatc	mrmttsattygci	0.331646741	0	0	0	0	0	0	0	0	6.649901401	2.773158729	0	0	0	0	0	0	0	0	0	1	0	0	NA	NA	NA	NA	NA	NA	0	0	1	0	0	1	0	0	1
FBtr0070534_5	FBtr0070534_5|FBtr0332302_10|FBtr0332303_8|FBtr0332304_9|FBtr0344078_5	FBtr0070534	300	383	X	-	FBgn0029657	3423959..3424042	84	atggatgtatctgaatttcaaaatttcggttggcgacggcgccaatcgttcgcccgatggtttcgcttttggacattggtgtca	mdvsefqnfgwrrrqsfarwfrfwtlvs	0.153978844	0.054073262	0	0	0	0	0	0	0	3.087454222	1.287537982	0	0	0.598843221	0	0	0	0	0	0	1	0	0	NA	NA	0	NA	NA	NA	0	0	1	0	0	1	0	0	1
FBtr0070534_6	FBtr0070534_6|FBtr0332302_11|FBtr0332303_9|FBtr0332304_10|FBtr0344078_6	FBtr0070534	356	400	X	-	FBgn0029657	3423942..3423986	45	atggtttcgcttttggacattggtgtcataatattcgcaatgtac	mvslldigviifamy	0.143713588	0.100936755	0	0	0	0	0	0	0	1.44081197	0	0	0	1.11784068	0	0	0	0	0	0	1	0	NA	NA	NA	0	NA	NA	NA	0	0	1	0	0	1	0	0	1
FBtr0070534_7	FBtr0070534_7|FBtr0332302_12|FBtr0332303_10|FBtr0332304_11|FBtr0344078_7	FBtr0070534	408	449	X	-	FBgn0029657	3423893..3423934	42	atgcttgcatctctttttttattttattttttttattatttt	mlaslflfyffyyf	0	0	0	0	0	0	0	0	0	0	1.287537982	0	0	1.197686443	0	0	0	0	0	0	1	NA	0	NA	NA	0	NA	NA	NA	0	0	1	0	0	1	0	0	1
FBtr0070534_8	FBtr0070534_8|FBtr0332302_13|FBtr0332303_11|FBtr0332304_12|FBtr0344078_8	FBtr0070534	304	561	X	-	FBgn0029657	3393450..3393531, 3423863..3424038	258	atgtatctgaatttcaaaatttcggttggcgacggcgccaatcgttcgcccgatggtttcgcttttggacattggtgtcataatattcgcaatgtactagattcatgcttgcatctctttttttattttattttttttattatttttagtggtctaaaaacagaattagtgaacggagccgtcattcgaatcgaaacagctagagttcgaaaaataagtaaacacaaacttaaactaccaaaatcgtactccaaaaat	mylnfkisvgdganrspdgfafghwchnirnvldsclhlffyfiffiifsglktelvngavirietarvrkiskhklklpksyskn	0.250663234	0.070420992	0.018166842	0	0.232498515	0	0	0	0	1.256522067	0.733597222	0	0	0.194972212	0	0	0	0	0	0	1	0	0.316929383	NA	NA	0	NA	NA	NA	0	0	1	0	0	1	0	0	1
FBtr0070542_1	FBtr0070542_1	FBtr0070542	24	59	X	-	FBgn0000644	3174416..3174451	36	atggaagaccgaaatcttgaaaaactgcaagccaag	medrnleklqak	0	0	0.260391395	0	0	1.005003559	0	0	0.495956582	0	0	0	1.642299135	0	0	0	0	0	0	0	1	NA	NA	NA	0	NA	NA	NA	NA	0	0	1	0	0	1	0	0	1
FBtr0070553_1	FBtr0070553_1	FBtr0070553	300	338	X	+	FBgn0029643	2939155..2939193	39	atggatagaagaatggttttggcaaaagagatgggaaat	mdrrmvlakemgn	0.16582337	0	0	0	0	0	0	0	0	0	0	0	0	0	0	0	0	0	0	0	1	NA	NA	NA	NA	NA	NA	NA	NA	0	0	1	0	0	1	0	0	1
FBtr0070553_2	FBtr0070553_2	FBtr0070553	457	534	X	+	FBgn0029643	2939312..2939389	78	atgatagccatcgatcagctgtatgagctccaagtgggtataaaatcccgggtcagtccatcagttgtcagtcagttg	miaidqlyelqvgiksrvspsvvsql	0.082911685	0.116465486	0.060090322	0	0	0	0	0	0	0	0	0	0	0	0	0	0	0	0	0	1	NA	NA	NA	NA	NA	NA	NA	NA	0	0	1	0	0	1	0	0	1
FBtr0070559_1	FBtr0070559_1|FBtr0309500_2|FBtr0309501_1	FBtr0070559	217	315	X	+	FBgn0028369	2741173..2741244, 2862764..2862790	99	atgaaaatgatcgtctcgcaaattatagatgcgataaagtcaaatgaaatgaaaaatgaatacaacatcgagattgaactgctaacggaaaactttacc	mkmivsqiidaiksnemkneynieielltenft	0.391946148	0.183521372	0.23671945	0.65292252	0.201968407	0.18272792	0.246377133	0	0.721391392	0	0	0	0.149299921	0	0.283819671	0	0	0	0.398634694	0	1	NA	NA	NA	1.650216093	NA	2.541724435	NA	0	1	3	0.703703704	0	0	1	0	1	1
FBtr0070559_2	FBtr0070559_2|FBtr0309500_3|FBtr0309501_2|FBtr0332492_1	FBtr0070559	650	757	X	+	FBgn0028369	2994871..2994978	108	atgcagaagctgagaataccaagaaatccaagaaatccgagaaatccaacagatctgagagctgcgtccgtcggtcagcaaactttgggctctgccttttggctcttc	mqklriprnprnprnptdlraasvgqqtlgsafwlf	1.017971245	0.378512831	0.390587092	0.299256155	0	0.167500593	0.225845705	0	0.495956582	0	0.500709215	0	0	0	0.780504094	0	0	0	0	0	1	NA	0	NA	NA	NA	0.635431109	NA	NA	0	0	1	0	0	1	0	0	1
FBtr0070559_3	FBtr0070559_3|FBtr0309500_4|FBtr0309501_3|FBtr0332492_3	FBtr0070559	833	874	X	+	FBgn0028369	2995054..2995095	42	atggtgaaacagcgaaagaaactaactgttctttggggcgtt	mvkqrkkltvlwgv	2.00172497	0.324439569	1.339155745	0.769515827	0	0	0	0	0	3.087454222	0	1.759165488	0	0	1.338007019	0	0	1.96741169	0.939638922	0	1	0.249239591	NA	0	NA	NA	0	NA	2.093795439	0	0	1	0	0	1	0	0	1
FBtr0070559_4	FBtr0070559_4|FBtr0309500_5|FBtr0309501_4|FBtr0332492_4	FBtr0070559	888	956	X	+	FBgn0028369	2995109..2995159, 2995211..2995228	69	atggatgggatgacgatggccgcaaaaaaaaagggcagggaaaagaaacaaatgctgagagatgctaaa	mdgmtmaakkkgrekkqmlrdak	1.03098878	0.065828318	0.74721009	0	0	0	0	0	0	2.818979942	0	0	0	0	0.407219527	0	0	0	0.571954127	0	1	0	NA	NA	NA	NA	0	NA	0	0	0	1	0	0	1	0	0	1
FBtr0070559_5	FBtr0070559_5|FBtr0309500_6|FBtr0309501_5|FBtr0332492_5	FBtr0070559	949	984	X	+	FBgn0028369	2995221..2995256	36	atgctaaatgacgatgagggcccgtgtaattgctgt	mlnddegpcncc	1.077851907	0.252341887	0.781174185	0	0	0	0	0	0	3.602029925	0	0	0	0	0	0	0	0	0	0	1	0	NA	NA	NA	NA	NA	NA	NA	0	0	1	0	0	1	0	0	1
FBtr0070559_6	FBtr0070559_6|FBtr0309500_7|FBtr0309501_6|FBtr0332492_6	FBtr0070559	956	997	X	+	FBgn0028369	2995228..2995269	42	atgacgatgagggcccgtgtaattgctgttaactctggggca	mtmrarviavnsga	1.077851907	0.432586092	0.446385248	0	0	0	0	0	0	3.087454222	0	0	0	0	0	0	0	0	0	0	1	0	NA	NA	NA	NA	NA	NA	NA	0	0	1	0	0	1	0	0	1
FBtr0070559_7	FBtr0070559_7|FBtr0332492_7	FBtr0070559	1200	1238	X	+	FBgn0028369	2995472..2995488, 3066111..3066132	39	atgtggcatcgtagctggctcattacagtcatgagcaca	mwhrswlitvmst	0.497470111	0.116465486	0.120180644	0	0.256344517	0	0	0	0	0	0	0	0	1.289816169	0	0	0	0	0	0	1	NA	NA	NA	NA	0	NA	NA	NA	0	0	1	0	0	1	0	0	1
FBtr0070559_8	FBtr0070559_8|FBtr0332492_8	FBtr0070559	1284	1529	X	+	FBgn0028369	3066178..3066423	246	atggaacagcggcgccgcacgaggggtcgtcctgctgaccaggacgaggagcaacgggcgccactccccgggcgccatcctgcagacatttatcaagacattgaccgccgcatgcagagccgaccggagaccgtttgtcttgcacttgaccaggggctcaccaagggggttctaaacgggccagcgcacctcgcagacacaccgactggcggccctttgaacatgaacaccagttggcccataaat	meqrrrtrgrpadqdeeqraplpgrhpadiyqdidrrmqsrpetvclaldqgltkgvlngpahladtptggplnmntswpin	0.052578142	0.055392122	0.114318173	0	0	0	0	0	0	0	0	0	0	0	0	0	0	0	0	0	1	NA	NA	NA	NA	NA	NA	NA	NA	0	0	1	0	0	1	0	0	1
FBtr0070560_1	FBtr0070560_1	FBtr0070560	20	118	X	+	FBgn0028369	3128658..3128756	99	atgtattcttggatgtcatttgtttgtttgtttctttcggtgcacaaatgcagttacattcacggcttagcggccgttgcagttgcagtccgctgcagt	myswmsfvclflsvhkcsyihglaavavavrcs	0	0.045880343	0.09468778	0	0	0	0	0	0	0	0	0	0	0	0	0	0	0	0	0	1	NA	NA	NA	NA	NA	NA	NA	NA	0	0	1	0	0	1	0	0	1
FBtr0070560_2	FBtr0070560_2	FBtr0070560	67	165	X	+	FBgn0028369	3128705..3128802, 3129253..3129253	99	atgcagttacattcacggcttagcggccgttgcagttgcagtccgctgcagttgatgccacaaatccagacaactgacaagcccacatatttcgcttcc	mqlhsrlsgrcscsplqlmpqiqttdkptyfas	0	0.321162402	0.23671945	0	0	0	0	0	0	0	0.136557059	0.746312631	0	0	0.283819671	0	0	0	0	0	1	NA	0	0	NA	NA	0	NA	NA	0	0	1	0	0	1	0	0	1
FBtr0070562_1	FBtr0070562_1|FBtr0343758_1	FBtr0070562	378	416	X	-	FBgn0003285	2973419..2973457	39	atgcatataagaggactaaggagccgaaattgtttaaat	mhirglrsrncln	3.150644035	7.220860155	2.163251588	15.7454777	14.61163746	37.10782372	16.26089077	0.416814212	3.662448606	4.987426051	14.21243849	53.04560548	12.88573168	9.028713182	18.73209826	0	0	0	0	0	1	3.157034819	1.028088	0.699545672	1.261929953	0.046165406	0.195517264	NA	NA	0	6	1	2	8	0.804907788	1	3	0.703703704
FBtr0070568_1	FBtr0070568_1|FBtr0331609_1	FBtr0070568	35	79	X	+	FBgn0029664	3482999..3483043	45	atgatttcgatacgtgaacggggaattgcgtggattcatagaaac	misirergiawihrn	11.20965983	10.69929601	5.416141013	153.6979613	64.4279219	34.97412385	40.11019724	6.141062718	21.02855908	4.32243591	27.9395742	11.49321452	9.853794812	4.471362719	6.244032754	34.67783664	34.5842173	145.063822	31.57186779	0	0	35.55818165	2.30597365	3.043023672	4.070533028	1.373420835	3.367784877	1.002706996	4.59471777	NA	NA	NA	NA	NA	NA	NA	NA	NA
FBtr0070575_1	FBtr0070575_1|FBtr0333798_1	FBtr0070575	172	213	X	+	FBgn0266429	3574707..3574748	42	atgtgctctatgaaatataaacaagaatgtttgcctaaaata	mcsmkykqeclpki	0	0	0.223192624	0	0	6.030021354	0	3.483375911	2.55063385	0	0	1.759165488	0.703842487	3.593059328	0.669003509	0	0	0	0	0	1	NA	NA	3.427773791	0	0.96947353	3.812586653	NA	NA	0	0	1	1	1	0.333333333	1	4	0.802469136
FBtr0070575_2	FBtr0070575_2	FBtr0070575	260	427	X	+	FBgn0266429	3574795..3574920, 3632007..3632048	168	atgcaaaaaccgtgccgtattttttgtgcccaagttttcctacctttccattggttttttttttttttttttttgatttcttttttgagtttaccactgtccagcgatttcgagcagtcaaatcagatacgtttctcatttgatgcccggcaatcacggatgtcaaac	mqkpcrifcaqvflpfhwfffffflisflslplssdfeqsnqirfsfdarqsrmsn	0.076989422	0.081109892	0.111596312	0	0	0.107678953	0.145186525	0.387041768	0.10627641	0	0	0	0.175960622	0.299421611	0	0	0	0	0	0	1	NA	NA	NA	0.825108046	1.292631374	NA	NA	NA	0	0	1	0	0	1	3	6	0.319615912
FBtr0070575_3	FBtr0070575_3	FBtr0070575	402	503	X	+	FBgn0266429	3632023..3632055, 3645304..3645372	102	atgcccggcaatcacggatgtcaaactaagaaaggcgatataactcacggatatgcgtggccgtgggcgtgccgcaacaagcaaatgcgagaagccaaacaa	mpgnhgcqtkkgdithgyawpwacrnkqmreakq	0.126806107	0.133592764	0.18380569	0	0	0.177353569	0	0.15937014	0.1750435	0	0	0	0	0	0	0	0	0	0	0	1	NA	NA	NA	NA	NA	NA	NA	NA	0	0	1	0	0	1	2	6	0.648834019
FBtr0070575_4	FBtr0070575_4|FBtr0333798_3	FBtr0070575	454	546	X	+	FBgn0266429	3645323..3645415	93	atgcgtggccgtgggcgtgccgcaacaagcaaatgcgagaagccaaacaatagagacagagtcatccaattagaaaggccctacagaatcgaa	mrgrgraatskcekpnnrdrviqlerpyrie	0	0.097680731	0.302390007	0	0	0	0	0	0.383966386	0	0	0.794461833	0.158932174	0	0	0	0	0	0	0	1	NA	NA	0	0	NA	NA	NA	NA	0	0	1	0	0	1	2	3	0.259259259
FBtr0070577_1	FBtr0070577_1	FBtr0070577	27	74	X	+	FBgn0044046	3667647..3667694	48	atgtatgtagagaagtgcctccaatttgctgcccaatggaaccgcaga	myvekclqfaaqwnrr	0.134731488	0	0	0	0	0	0	0	0	0	0	0	0	0	0	0	0	91.23871714	3.288736228	0	1	NA	NA	NA	NA	NA	NA	NA	27.74278957	0	0	1	0	0	1	0	0	1
FBtr0070577_2	FBtr0070577_2	FBtr0070577	62	133	X	+	FBgn0044046	3667682..3667753	72	atggaaccgcagataaacaaggcaataagcggacaacgggccgcatacgcaattgctgccgtagctcttcat	mepqinkaisgqraayaiaavalh	0.089820992	0	0	0	0	0	0	0	0	0	0	0	0	0	0	0	0	43.61095914	4.384981638	0	1	NA	NA	NA	NA	NA	NA	NA	9.945528337	0	0	1	0	0	1	0	0	1
FBtr0070583_1	FBtr0070583_1	FBtr0070583	332	391	X	-	FBgn0015286	3716550..3716609	60	atgagtctgagccacgcagttcgcttgacaagttttcctcggcttgtccaaagaaagttg	mslshavrltsfprlvqrkl	1.724563051	1.816861587	0.937409022	10.23456051	0.666495744	10.85403844	0.406522269	1.625575425	2.678165543	3.241826933	2.929148908	0	1.478069222	1.67676102	2.341512283	19.68201539	3.705451854	5.508752733	5.919725211	0	1	3.157034819	0.227539045	NA	0.275036015	0.96947353	1.143775996	5.31163706	0.930575751	1	2	0.555555556	1	7	0.941472337	0	1	1
FBtr0070583_2	FBtr0070583_2	FBtr0070583	409	483	X	-	FBgn0015286	3710235..3710248, 3716472..3716532	75	atgaacaagttttacccaacactttctcaggctaacaaatactctgcagtttctggcagggatacagcgagtgag	mnkfyptlsqankysavsgrdtase	10.69229091	9.992738731	9.811547759	2.58557318	1.599589785	2.89441025	4.553049416	1.73394712	4.047005709	14.6962821	10.63506373	6.895928713	4.335669717	2.682817631	13.86175271	178.8251684	5.928722966	12.11925601	56.82936203	0	0	0.175933829	0.150407165	0.419727403	1.050137513	0.646315687	0.291954834	30.16251045	0.213256943	NA	NA	NA	NA	NA	NA	NA	NA	NA
FBtr0070591_1	FBtr0070591_1|FBtr0070592_1|FBtr0114487_1|FBtr0344077_1	FBtr0070591	76	117	X	-	FBgn0029663	3482206..3482247	42	atgcaaccacctgcaactgttaatccaaggataatcgaacaa	mqppatvnpriieq	0	0.432586092	2.566715178	0	0	2.153579055	0.580746099	1.548167072	1.275316925	0	0	3.518330976	2.11152746	1.197686443	20.73910879	0	0	0	0	0	1	NA	NA	0.612102463	0.275036015	1.292631374	0.061493333	NA	NA	0	0	1	0	0	1	0	1	1
FBtr0070596_1	FBtr0070596_1	FBtr0070596	335	370	X	+	FBgn0283657	3780477..3780512	36	atgtgtttatgttatgtatatatacataaaggaaaa	mclcyvyihkgk	4.491049611	2.523418871	0.911369882	1.795536931	0.55541312	0	0.677537116	0	0	5.403044888	8.261702048	6.157079208	0.410574784	1.39730085	4.683024565	8.200839746	6.175753089	27.54376367	20.82866278	0	1	0.332319455	0.067227445	0	1.650216093	0	0	1.327909265	1.32239712	0	0	1	0	0	1	0	0	1
FBtr0070596_2	FBtr0070596_2	FBtr0070596	348	401	X	+	FBgn0283657	3780490..3780543	54	atgtatatatacataaaggaaaataacaaggcaaatgtgaaaattagtgcaaac	myiyikennkanvkisan	4.790452919	2.271076984	1.128362711	19.15239393	4.628442666	3.350011863	0.903382821	0	0	16.80947299	21.28014164	20.52359736	4.105747838	4.657669499	9.36604913	7.810323568	8.234337452	29.07397276	20.46324764	0	1	1.139380987	0.217500557	0.163227323	0.220028812	0	0	0.948506618	1.420789762	2	8	0.804907788	1	3	0.703703704	0	0	1
FBtr0070599_1	FBtr0070599_1	FBtr0070599	189	221	X	+	FBgn0021738	3794867..3794899	33	atgattaaatttcgcgttcgcattcacactagc	mikfrvrihts	0.195973074	0.137641029	0	0	0	0	0	0	0	0	0.819342352	0	0	1.5243282	0.851459012	1.278052947	0	0	0	0	1	NA	0	NA	NA	0	0	NA	NA	0	1	1	0	0	1	0	0	1
FBtr0070599_2	FBtr0070599_2	FBtr0070599	332	391	X	+	FBgn0021738	3795010..3795069	60	atgccgtcctccaatcgatgccgccaacgaatttccccaaccacgcaatcgccgatccac	mpssnrcrqrispttqspih	0.431140763	0.151405132	0	0	0	0	0	0	0	0	0	0	0	0	0	0	0	0	0	0	1	NA	NA	NA	NA	NA	NA	NA	NA	0	0	1	0	0	1	0	0	1
FBtr0070599_3	FBtr0070599_3	FBtr0070599	349	411	X	+	FBgn0021738	3795027..3795089	63	atgccgccaacgaatttccccaaccacgcaatcgccgatccactaaaccaccgaaccacccac	mpptnfpnhaiadplnhrtth	0.615915375	0.144195364	0	0	0	0	0	0	0	0	0	0	0	0	0	0	0	0	0	0	0	NA	NA	NA	NA	NA	NA	NA	NA	NA	NA	NA	NA	NA	NA	NA	NA	NA
FBtr0070605_1	FBtr0070605_1	FBtr0070605	18	50	X	+	FBgn0029679	3828214..3828246	33	atgtcagaatttatagggcctgacgaatccggc	msefigpdesg	0.391946148	0	0.14203167	0	0	0	0	0	0	0	0	0	0	0	0	0	0	0	0	0	0	NA	NA	NA	NA	NA	NA	NA	NA	NA	NA	NA	NA	NA	NA	NA	NA	NA
FBtr0070606_1	FBtr0070606_1	FBtr0070606	144	197	X	+	FBgn0000542	3836223..3836276	54	atgggaaaagaatacatttcttttgcacattgtgctgtactgttttataagaat	mgkeyisfahcavlfykn	2.275465136	4.205698119	1.475551238	20.94793086	8.886609918	13.40004745	14.45412513	2.709292375	6.612754427	0	4.256028328	4.104719472	3.010881748	7.452271198	2.601680314	5.467226498	0	0	0	0	1	NA	2.08800535	3.264546468	4.800628633	0.363552574	2.541724435	NA	NA	21	27	2.86E-06	8	11	0.008823181	5	7	0.04526749
FBtr0070606_2	FBtr0070606_2	FBtr0070606	488	583	X	+	FBgn0000542	3836567..3836662	96	atgtgtttcccattttgcggaagtttgcgaagagcccaaaaaacacaaatacaatgtgctaagaagttctcgagcaaaacagcgaagaaccttcga	mcfpfcgslrraqktqiqcakkfssktaknlr	4.917699324	9.510134872	4.052341083	5.049947618	3.644898599	13.94442438	2.032611347	1.523976961	0.557951155	2.026141833	0.4224734	1.539269802	0.923793264	0.523987819	0.585378071	2.196653503	0	0	0	0	0	2.49239591	8.627522105	9.059116448	2.200288123	2.908420591	0.953146663	NA	NA	NA	NA	NA	NA	NA	NA	NA	NA	NA
FBtr0070611_1	FBtr0070611_1	FBtr0070611	44	73	X	+	FBgn0028665	3880791..3880820	30	atgacttgtcgatcgatagagaaaaaaggt	mtcrsiekkg	125.6775323	183.9572357	374.0261996	301.6502044	154.2937647	493.2557467	295.9482121	50.39283818	667.7559421	32.41826933	180.7059557	64.03362376	170.4706503	46.94930855	125.5050583	42.17574727	326.0797631	347.0514222	165.7523059	0	1	9.304944731	0.853838846	7.703074069	1.736065485	1.073345694	5.320550031	0.129341812	2.093795439	65	110	2.80E-08	79	186	0.005758774	144	197	4.72E-30
FBtr0070616_1	FBtr0070616_1|FBtr0070617_1|FBtr0342739_1	FBtr0070616	36	92	X	+	FBgn0029687	3949010..3949066	57	atggcttttttacattttgcgttttcaactgaagtttgcgaagaaaccgaagcgtgg	maflhfafstevceeteaw	49.35427152	29.24509661	13.15661785	26.08253647	33.14939357	30.78484586	14.12129988	12.54830153	15.03531533	30.71204463	55.97401962	71.29249609	19.18896884	26.47517399	32.53469698	68.07313594	31.20380508	217.4507658	188.3234219	0	1	0.849260829	0.592228212	0.431810465	0.735907176	0.473964837	0.462131716	2.181565221	1.154666603	4	20	0.939553539	0	2	1	1	11	0.98843898
FBtr0070625_1	FBtr0070625_1	FBtr0070625	31	129	X	-	FBgn0029689	3968527..3968625	99	atgaccaaaatattgcaatcagcggaatttcatttgaatttcattagattagtcatgtacgtcgtgggccaaagtctggtgcggttatctatatataag	mtkilqsaefhlnfirlvmyvvgqslvrlsiyk	1.502460234	1.46817098	1.088909469	0.97938378	0.302952611	2.740918797	1.478262797	1.313596303	3.065913416	1.309829064	3.823597642	0	1.492999214	5.081093999	0.283819671	8.094335334	4.491456792	11.68523307	6.37815511	0	1	0.747718773	0.079232346	NA	0.990129656	0.258526275	10.80232885	1.802162574	1.83207101	1	1	0.333333333	4	9	0.349692628	6	7	0.006858711
FBtr0070625_2	FBtr0070625_2	FBtr0070625	303	338	X	-	FBgn0029689	3968318..3968353	36	atggatttgctgtttacgcgtcggaacgacaccatc	mdllftrrndti	8.263531285	4.289812081	7.290959056	7.182147723	4.721011519	16.58255872	11.51813096	18.5134979	30.74930809	1.801014963	20.65425512	2.052359736	11.90666873	5.589203398	1.561008188	12.88703389	24.70301236	6.885940917	18.63617196	0	1	3.987833456	0.228573313	8.079752508	0.967368054	3.312367896	19.69836437	0.52167864	0.369493313	0	2	1	2	9	0.856932378	6	25	0.888047259
FBtr0070626_1	FBtr0070626_1	FBtr0070626	335	433	X	-	FBgn0029688	3964895..3964993	99	atgatatatgttagctatatggtaaaccctctctcgttgcagtcaatgtcgatagctagcgctgcgcagccaccgtggatatataatcggtccttcaga	miyvsymvnplslqsmsiasaaqppwiynrsfr	2.874271751	4.083350537	3.172040628	10.12029906	2.726573497	15.7146011	7.144936854	6.896380592	5.771131136	15.71794877	7.647195284	17.91150315	3.284598271	8.637859798	3.973475389	37.91557078	42.66883953	34.22103971	33.08667963	1	1	0.643868943	0.356545556	0.877346863	2.175284849	0.798389966	1.452413963	0.888600937	1.034284494	3	8	0.531778692	3	10	0.700858609	7	15	0.203038949
FBtr0070638_1	FBtr0070638_1	FBtr0070638	41	76	X	+	FBgn0000221	4104382..4104417	36	atgcttttagtcttagttattttatttttcgtacgg	mllvlvilffvr	0	0	0	0	0.55541312	0	0	0	0	0	0	0	0.410574784	0	0	0	0	2.295313639	0	0	1	NA	NA	NA	0	NA	NA	NA	NA	0	0	1	0	0	1	0	0	1
FBtr0070643_1	FBtr0070643_1|FBtr0300931_1|FBtr0305181_1	FBtr0070643	166	201	X	+	FBgn0026083	4117185..4117220	36	atgtgctcccttcttttcagttgccaaaccaaaaaa	mcsllfscqtkk	14.91028471	15.51902606	9.504285913	32.31966475	14.99615424	34.67262278	8.130445386	19.86814409	14.38274088	34.21928429	33.4223401	41.04719472	23.40276268	9.781105947	23.41512283	55.06278115	74.10903707	84.92660464	30.69487146	0	1	0.944486871	0.448686543	0.844701399	0.347413914	2.031277873	0.614250072	0.742996851	2.766801116	1	6	0.912208505	0	3	1	0	1	1
FBtr0070643_2	FBtr0070643_2|FBtr0300931_3|FBtr0305181_4|FBtr0305182_4|FBtr0345713_4	FBtr0070643	369	503	X	+	FBgn0026083	4118115..4118249	135	atgcgcaataggtgggctcccctgtgcctcaaaccgtctggaagtcgagaggaatcgttaggaatcggcggaacagcctgcagagcacttgcagtcgcggtggcaaccacacggcggctgggcagctgggctacc	mrnrwaplclkpsgsreeslgiggtacralavavattrrlgswat	13.55698176	13.22271489	9.929591858	8.13976742	2.665982975	10.85403844	2.16811877	3.491976839	1.322550885	137.8376785	37.15262376	47.61474587	29.78035765	15.27715596	42.66755715	128.4017195	116.9275918	28.1558473	46.48080536	0	1	0.059053283	0.071757596	0.2279554	0.072803651	0.22857506	0.030996639	1.098130197	0.60575214	3	15	0.920642875	1	10	0.98265847	0	5	1
FBtr0070643_3	FBtr0070643_3|FBtr0300931_4|FBtr0305181_5|FBtr0305182_5|FBtr0345713_5	FBtr0070643	549	593	X	+	FBgn0026083	4118371..4118415	45	atggcatttgtttttctccttcgttgcatgccaccaaacgaaaga	mafvfllrcmppner	17.38934409	17.76486886	11.24890826	37.34716816	25.10467302	26.13009253	8.672475079	6.141062718	11.90295797	161.3709407	127.0799988	101.7970429	69.96194317	20.12113223	74.30398977	61.85776266	143.2774717	66.1050328	69.28270988	0	0	0.231436763	0.197550152	0.25668813	0.123959894	0.30520463	0.160192717	0.431734047	0.954134631	NA	NA	NA	NA	NA	NA	NA	NA	NA
FBtr0070644_1	FBtr0070644_1	FBtr0070644	2	73	X	+	FBgn0066114	4131212..4131283	72	atgtcgttatttaggcacacagctcgccgatttgtttgttttaacaaaattcggtttttaccaactgccgca	mslfrhtarrfvcfnkirflptaa	16.25759959	16.71765002	4.491751561	5.386610792	4.165598399	2.763759787	3.726454135	1.354646188	0.495956582	0	2.065425512	1.026179868	2.258161311	0.698650425	1.170756141	29.28871338	24.70301236	63.12112507	13.15494491	0	0	NA	2.016823349	2.693250836	1.650216093	1.938947061	0.423620739	1.185633272	4.798281215	NA	NA	NA	NA	NA	NA	NA	NA	NA
FBtr0070650_1	FBtr0070650_1|FBtr0070651_1|FBtr0100670_1|FBtr0100671_1|FBtr0301475_2|FBtr0343599_2	FBtr0070650	876	977	X	+	FBgn0262738	4349304..4349405	102	atgtgcagggcaacggaaacggaagcgtcagcggcaacggaaacagcaacggaagtggaaacggaaacggaagtggctaagctaacgtcacacagtctgcaa	mcrateteasaatetatevetetevakltshslq	8.17899388	2.582793433	7.581984733	5.069751334	1.9602816	2.482949969	0.71739224	2.071811816	2.625652493	10.17043744	9.012765871	5.070535818	1.883813714	0	11.84529743	17.36648417	13.07806537	9.721328353	44.88157676	0	0	0.498479182	0.217500557	0.48968197	0.380819098	NA	0.221662015	1.327909265	0.216599528	NA	NA	NA	NA	NA	NA	NA	NA	NA
FBtr0070656_1	FBtr0070656_1	FBtr0070656	67	135	X	-	FBgn0002707	4318108..4318150, 4318710..4318735	69	atggcatggggtaagtggattataagtctggcagccctgtcacaaccggtaccgataaccacgaccagc	mawgkwiislaalsqpvpittts	0.656083769	0.263313274	0	0.468400938	0.869342275	0	0	0.235590641	0	0	0.391859386	1.070796384	0	0	0	1.833728142	3.222132047	0	1.71586238	0	1	NA	2.218505684	0	NA	NA	NA	0.569103971	0	2	2	0.111111111	0	0	1	0	0	1
FBtr0070668_1	FBtr0070668_1|FBtr0333185_1	FBtr0070668	197	247	X	-	FBgn0026080	4117241..4117291	51	atgtacgcacccacacacacgcacacaaatttacgcctgtgtacatttctc	myapththtnlrlctfl	11.91977403	10.6874211	5.238462179	0.633718917	0.78411264	0.354707138	0.956522987	0.637480559	0	1.27130468	3.18097619	0	0.579634989	0	0	4.96185262	30.51548585	1.620221392	0.773820289	0	1	0.498479182	0.246500632	NA	1.650216093	NA	NA	0.162601135	2.093795439	0	1	1	0	1	1	0	0	1
FBtr0070668_2	FBtr0070668_2|FBtr0333185_2	FBtr0070668	358	402	X	-	FBgn0026080	4117086..4117130	45	atgttacagttgtttgtaagcgggcgaaattgtttaattgcacag	mlqlfvsgrncliaq	4.311407627	1.816861587	3.749636086	3.591073862	0.666495744	0.402001424	0	0	0.396765266	4.32243591	4.506382935	1.641887789	1.970758962	1.11784068	3.122016377	2.811716484	0	5.508752733	4.384981638	0	1	0.830798637	0.147900379	0.244840985	0	0	0.127086222	NA	1.256277264	0	0	1	0	0	1	0	0	1
FBtr0070668_3	FBtr0070668_3|FBtr0333185_3	FBtr0070668	410	475	X	-	FBgn0026080	4117013..4117078	66	atgagaaaaaataccgaacccgaattgaaaaactctctggaattgttgttgtgttgtgcagcactt	mrkntepelknslelllccaal	2.449663424	1.307589779	1.136253359	14.69075671	14.23877271	0.822275639	2.956525595	0.985197227	5.139913668	2.947115394	9.422437047	1.119468947	2.911348467	0.7621641	2.554377036	0.639026474	3.368592594	2.503978515	2.391808166	0	1	4.98479182	1.511156046	0.734522955	1.015517595	1.292631374	2.012198511	0.189701324	1.04689772	4	14	0.738806586	0	1	1	0	3	1
FBtr0070671_1	FBtr0070671_1|FBtr0343297_1	FBtr0070671	129	176	X	-	FBgn0029693	4100856..4100903	48	atgcccgatccgggtgcgggaacggactacaataacactgatctagtg	mpdpgagtdynntdlv	16.57197307	16.37067993	4.687045108	14.81317968	21.45283175	11.68316637	10.67120957	2.709292375	7.067381294	6.75380611	19.15212748	4.617809406	11.39345025	3.143926912	2.341512283	79.95818753	32.42270372	1.721485229	6.577472457	0	1	2.193308401	1.12012787	2.530023513	0.936609134	0.861754249	3.018297767	2.466117207	0.26172443	9	17	0.075475226	4	10	0.44073566	2	4	0.407407407
FBtr0070672_1	FBtr0070672_1	FBtr0070672	25	75	X	+	FBgn0000179	4412880..4412920, 4428198..4428207	51	atgaaacgaagagcggagatcacagcggaaaatccaggggtcaatgaaaca	mkrraeitaenpgvnet	0.126806107	0.35624737	0	0	0	0.354707138	0.478261493	0	0.350086999	0	0	1.448724519	0.579634989	0	0	0	0	0	0	0	1	NA	NA	0.244840985	0.825108046	NA	NA	NA	NA	0	0	1	0	0	1	0	0	1
FBtr0070672_2	FBtr0070672_2|FBtr0300608_1|FBtr0300609_2|FBtr0308914_2|FBtr0308915_2|FBtr0331162_1|FBtr0343569_1	FBtr0070672	75	122	X	+	FBgn0000179	4428207..4428254	48	atgaatttttttgaaacaacaagaagagaaataaagtgtacaagtcag	mnffettrreikctsq	0.404194465	1.324794908	0.097646773	0	0.41655984	1.130629004	2.032611347	0	0.371967437	0	1.126595734	23.08904703	2.771379791	2.095951274	5.268402636	0	0	0	0	0	1	NA	0.369750947	0.048968197	0.733429374	0	0.070603457	NA	NA	0	0	1	0	2	1	0	0	1
FBtr0070680_1	FBtr0070680_1|FBtr0100265_1	FBtr0070680	452	496	X	+	FBgn0003053	4618015..4618059	45	atgccgtcgcaactgttgaacacaatttcacaactaaatatccac	mpsqllntisqlnih	6.610825028	11.10304303	4.791201666	35.19252384	23.32735103	38.19013524	27.64351431	6.502301701	16.66414116	10.08568379	36.05106348	65.67551155	24.96294686	6.707044078	43.70822927	0	0	9.181254555	0	0	1	3.489354274	0.647064158	0.58149734	1.107381852	0.96947353	0.381258665	NA	NA	12	30	0.276135635	9	24	0.405533926	3	11	0.765889346
FBtr0070681_1	FBtr0070681_1	FBtr0070681	19	48	X	+	FBgn0025739	4636336..4636365	30	atggcatttggtgtcgtactgcgttgttta	mafgvvlrcl	25.86844576	19.83407233	1.249878695	5.386610792	4.332222335	4.221014948	3.252178154	0.541858475	0	15.12852569	41.45872301	2.462831683	6.404966628	1.67676102	0.936604913	18.27615715	7.410903707	0	11.83945042	0	1	0.356056559	0.104494833	1.713886896	0.507758798	0.323157843	0	2.466117207	0	2	3	0.259259259	2	2	0.111111111	0	1	1
FBtr0070685_1	FBtr0070685_1|FBtr0343531_1	FBtr0070685	272	346	X	-	FBgn0022768	4686558..4686632	75	atgtcttttaacgttattgctgtaagcaaaagcagaaatcacaatctactcataaatcctcgatttggtgcaaat	msfnviavsksrnhnllinprfgan	24.48879532	20.77278415	11.6863658	30.16502044	8.264547224	14.23085039	4.878267232	1.95069051	1.666414116	27.66358983	34.24851031	50.24176634	8.474263538	8.719157301	23.60244381	5.061089672	23.71489186	89.24179428	78.92966948	0	1	1.090423211	0.241311145	0.283247414	0.575656776	0.223724661	0.070603457	0.213413989	1.130649537	4	25	0.9851096	4	12	0.606925322	1	3	0.703703704
FBtr0070685_2	FBtr0070685_2|FBtr0343531_2	FBtr0070685	407	442	X	-	FBgn0022768	4686462..4686497	36	atggagcacgcatacacgcaagctcgttggcgaacg	mehaytqarwrt	36.64696483	13.24794908	17.44622346	148.1317968	33.88020031	42.71265126	12.87320519	11.28871823	6.447435567	18.01014963	35.29999966	18.47123762	11.90666873	8.383805098	11.70756141	8.200839746	98.81204943	135.4235047	120.586995	0	1	8.224906503	0.959779055	2.312387081	1.081176061	1.346491014	0.550706961	0.082994329	1.123035736	19	49	0.252805839	5	14	0.524499532	2	5	0.53909465
FBtr0070685_3	FBtr0070685_3|FBtr0343531_3	FBtr0070685	619	657	X	-	FBgn0022768	4686247..4686285	39	atgtcaacggaaattacaacactgcgagacggagaagtc	msteittlrdgev	45.43560345	34.12438751	19.82980622	326.511485	136.6316275	128.9496874	46.90641569	8.753098444	31.13081315	38.23693305	44.02389483	64.41252094	10.23278692	9.028713182	18.01163294	22.71001776	45.60556127	86.8687931	91.07269556	0	1	8.539165118	3.103578818	2.001935113	4.583933591	0.96947353	1.728372616	0.497965974	0.953840145	36	140	0.979227554	12	48	0.918821502	4	16	0.834054166
FBtr0070686_1	FBtr0070686_1	FBtr0070686	17	88	X	-	FBgn0262699	4679450..4679521	72	atgaaggaagcagcacgggcagtagaccaactcgaaatcgcgcattgccaacacgtaacgtaccagcccgtg	mkeaaravdqleiahcqhvtyqpv	43.11407627	39.87001817	11.13173213	9.875453119	7.081517278	8.542530251	3.387685578	1.806194917	1.487869746	17.10964215	29.66702099	12.31415842	10.46965699	2.794601699	1.170756141	20.50209937	30.87876545	95.25551601	79.47779219	0	0	0.577186421	0.238699979	0.693716124	0.323571783	0.646315687	1.270862218	0.663954633	1.198517389	NA	NA	NA	NA	NA	NA	NA	NA	NA
FBtr0070688_1	FBtr0070688_1|FBtr0300468_1|FBtr0332316_1	FBtr0070688	31	93	X	-	FBgn0029720	4666608..4666670	63	atgtttcgctgcttcagctgctgctgccaccgtccgaaagaaatcgaaatcgaaaccgaaatt	mfrcfsccchrpkeieietei	0.102652563	0.144195364	3.19909428	0	0	0	0	0.258027845	0	1.029151407	0	0	0	0	1.784009358	0	0	0	0	0	1	0	NA	NA	NA	NA	0	NA	NA	0	0	1	0	0	1	0	0	1
FBtr0070690_1	FBtr0070690_1|FBtr0345715_2	FBtr0070690	10	66	X	-	FBgn0025615	4649768..4649824	57	atgctgcctatcgcttttgcccatctatacattccaccgcggaattttccttgcatt	mlpiafahlyipprnfpci	44.92940579	25.34043793	9.6207768	58.96921289	4.209446803	2.856325904	2.567509069	1.996320698	0.313235736	4.549932537	16.60246345	2.592454403	4.408276626	0.8825058	2.464749771	24.41753789	58.50713453	226.1487964	36.69537265	0	0	12.96045873	0.253543507	1.101784433	0.582429209	2.262104904	0.127086222	0.417342912	6.162869595	NA	NA	NA	NA	NA	NA	NA	NA	NA
FBtr0070701_1	FBtr0070701_1|FBtr0308917_1	FBtr0070701	88	165	X	-	FBgn0029711	4548630..4548707	78	atggccgtgcgaacacgaacgaccataaatccgccgcagcgctcgatttcaaatcaaatcctcgaggcagtcggtagt	mavrtrttinppqrsisnqileavgs	13.26586962	10.07426457	5.70858058	14.088059	8.074852281	36.18012812	13.44650583	12.50442635	11.21624886	1.66247535	7.279541665	4.736214775	7.200850055	0.644908084	6.123955201	8.110720628	8.551042739	19.06875946	33.3933217	0	1	8.474146094	1.109252842	7.639038735	1.867349789	19.38947061	1.831536726	0.948506618	0.57103512	2	8	0.804907788	7	36	0.978497126	5	20	0.848489142
FBtr0070704_1	FBtr0070704_1	FBtr0070704	17	100	X	+	FBgn0011760	4687816..4687899	84	atgcacccgaaaagtcagctgcttgtatcgtttagaactcctatatcagtgatgtccgtctttaaattgcattcaatcgaatat	mhpksqllvsfrtpisvmsvfklhsiey	0.076989422	0.486659354	0.27899078	0	0	0.430715811	0.580746099	0.193520884	0.212552821	0	1.448480229	1.759165488	0.351921243	0	1.672508773	0	0	0.983705845	0	0	0	NA	0	0.244840985	1.650216093	NA	0.127086222	NA	NA	NA	NA	NA	NA	NA	NA	NA	NA	NA
FBtr0070707_1	FBtr0070707_1	FBtr0070707	431	487	X	+	FBgn0011760	4688633..4688672, 4691637..4691653	57	atgagtgaaaaaatcgcgcgcaatcaggaaaaattaaaagttaccaaggagaaccgc	msekiarnqeklkvtkenr	19.06096003	9.403055584	10.19637883	35.15472307	13.15452126	10.15582544	11.55379081	2.851886711	10.33677929	38.67442657	18.49988784	40.18304325	10.37241559	6.177540598	33.02764693	115.4283609	35.10428072	10.1477024	74.77547635	0	1	0.90899145	0.711059514	0.252739081	1.113895863	0.461654062	0.312973531	3.288156276	0.135708964	10	38	0.863117317	1	9	0.973987705	1	9	0.973987705
FBtr0070712_1	FBtr0070712_1	FBtr0070712	100	174	X	+	FBgn0029722	4705408..4705482	75	atgattttactgtcgatttcttttcggttgagtacaaatccatttttcaacaatttccgatcatattcaaaattt	millsisfrlstnpffnnfrsyskf	0	0	0	0	0	0	0	0	0	0	0	0	0	0	0	0	0	0	0	0	1	NA	NA	NA	NA	NA	NA	NA	NA	0	0	1	0	0	1	0	0	1
FBtr0070713_1	FBtr0070713_1	FBtr0070713	249	293	X	+	FBgn0029723	4708164..4708168, 4708824..4708863	45	atgaaaaatatggaaaattttataatgacataccgcaaaaatatg	mknmenfimtyrknm	2.730558164	0.403747019	3.957949202	1.436429545	0.222165248	1.608005694	1.084059385	0.722477967	1.983826328	0	0	3.283775577	0	1.11784068	0.624403275	0	0	0	2.630988983	1	1	NA	NA	0.48968197	NA	0.646315687	3.177155544	NA	0	0	0	1	0	0	1	0	0	1
FBtr0070713_2	FBtr0070713_2|FBtr0070714_2|FBtr0100552_4|FBtr0345320_3	FBtr0070713	329	358	X	+	FBgn0029723	4708899..4708928	30	atgaccaataaaacaatagcaatgtgtaat	mtnktiamcn	7.976104109	2.422482117	11.4051431	1.077322158	0.666495744	6.030021354	4.065222693	1.08371695	10.11751427	0	0.901276587	2.462831683	0.492689741	0	0.936604913	0	0	5.508752733	1.315494491	0	1	NA	0.739501895	2.448409851	8.251080463	NA	10.80232885	NA	4.187590879	0	1	1	1	2	0.555555556	8	9	0.0009653
FBtr0070714_1	FBtr0070714_1|FBtr0100552_2|FBtr0345320_1	FBtr0070714	63	98	X	+	FBgn0029723	4708828..4708863	36	atggaaaattttataatgacataccgcaaaaatatg	menfimtyrknm	3.23355572	0.504683774	4.817240805	1.795536931	0.27770656	2.010007118	1.355074231	0.903097458	1.487869746	0	0	4.104719472	0	1.39730085	0.780504094	0	0	0	2.192490819	1	1	NA	NA	0.48968197	NA	0.646315687	1.906293327	NA	0	0	0	1	0	0	1	0	0	1
FBtr0070715_1	FBtr0070715_1	FBtr0070715	66	122	X	+	FBgn0029727	4784140..4784196	57	atgccacagattgacacacatctggttggcattcaaaacgaaggcgagcaatctgga	mpqidthlvgiqnegeqsg	0	0	0	0	0	0	0	0	0	0	0	0	0	0	0	0	0	0	0	0	0	NA	NA	NA	NA	NA	NA	NA	NA	NA	NA	NA	NA	NA	NA	NA	NA	NA
FBtr0070723_1	FBtr0070723_1|FBtr0343535_1	FBtr0070723	336	365	X	+	FBgn0029737	4919065..4919094	30	atgcaagtttgtttgtgtctgtgtcgtaag	mqvclclcrk	29.74871262	19.2284518	15.15477918	95.88167211	30.32555634	371.4493154	30.89569247	50.93469666	104.1508822	2.161217955	54.97787181	7.388495049	18.72221014	16.7676102	9.36604913	8.435149453	51.87632595	52.33315097	26.30988983	0	1	44.3646472	0.551595676	50.2740156	1.650216093	3.037683729	11.12004441	0.162601135	1.989105667	0	2	1	0	3	1	0	4	1
FBtr0070723_2	FBtr0070723_2|FBtr0343535_2	FBtr0070723	376	429	X	+	FBgn0029737	4919105..4919158	54	atgcaatttggctatttggcaattgcagttgcaactttgcaaactgcaactttg	mqfgylaiavatlqtatl	19.52109564	11.35538492	10.1552644	60.44974334	18.88404608	218.7557747	17.615965	34.61873591	54.88586175	4.802706567	30.79361673	8.209438944	10.9486609	11.1784068	6.764368816	9.372388281	49.40602471	26.01355457	30.69487146	0	1	12.58659935	0.613245474	26.64686054	1.60896069	3.096929333	8.113966467	0.189701324	0.84748863	10	20	0.091895774	4	110	1	13	46	0.81115257
FBtr0070723_3	FBtr0070723_3|FBtr0343535_3	FBtr0070723	433	465	X	+	FBgn0029737	4919162..4919194	33	atgagaagcgcgacaagaacgcaaatcaccgaa	mrsatrtqite	37.43085712	20.92143646	22.15694051	10.77322158	9.694483547	17.5418803	13.30436518	10.34457089	11.90295797	11.78846157	39.73810407	6.716813681	17.4680908	10.6702974	4.257295059	19.17079421	40.42311113	40.06365624	46.64025924	0	0	0.9138785	0.243959388	2.611637174	0.761638197	0.96947353	2.795896879	0.474253309	0.858993001	NA	NA	NA	NA	NA	NA	NA	NA	NA
FBtr0070724_1	FBtr0070724_1|FBtr0070725_1|FBtr0343528_1|FBtr0343529_1	FBtr0070724	57	104	X	+	FBgn0004368	4939184..4939200, 4940422..4940452	48	atgaacagtggtgaaaaagagtgcaatacaagtgcaatattaattaag	mnsgekecntsailik	10.91325056	6.623974538	2.636462873	73.39257205	99.97436157	6.030021354	43.70114395	0	19.71427414	2.701522444	9.012765871	1.539269802	2.771379791	3.143926912	4.097646494	0.878661401	23.15907408	30.98673412	12.33276086	1	1	27.16711542	11.09252842	3.917455761	15.76873155	0	4.811121253	0.037940265	2.512554527	1	6	0.912208505	0	0	1	0	1	1
FBtr0070724_2	FBtr0070724_2|FBtr0070725_2|FBtr0301793_2|FBtr0301794_1|FBtr0301796_2|FBtr0343528_2|FBtr0343529_2	FBtr0070724	123	152	X	+	FBgn0004368	4940471..4940500	30	atgcgtgtgcaatacaaacaaatgaccatg	mrvqykqmtm	26.5151569	17.10877995	7.655507009	38.78359771	15.99589785	11.45704057	1.626089077	2.709292375	3.570887391	0	3.154468055	2.462831683	0.985379481	0	0.936604913	7.029291211	44.46542224	55.08752733	22.36340635	0	1	NA	5.070870135	4.651978717	1.650216093	NA	3.812586653	0.158084436	2.463288752	19	32	0.002222525	1	4	0.802469136	2	5	0.53909465
FBtr0070724_3	FBtr0070724_3|FBtr0070725_3|FBtr0301793_3|FBtr0301794_2|FBtr0301796_3|FBtr0343528_3|FBtr0343529_3	FBtr0070724	168	242	X	+	FBgn0004368	4940516..4940590	75	atgtatatgcaatacaaacgtacatacatgtgtaaaacaataagcgcaaaacaccgcccatccccgcttgaaaag	mymqykrtymcktisakhrpsplek	21.81572259	12.11241058	6.249393477	2.154644317	1.732888934	1.206004271	0.975653446	0.43348678	1.428354956	1.728974364	5.227404205	1.970265346	1.379531274	0.670704408	0.74928393	6.185776266	29.64361483	24.23851203	6.314373558	0	1	1.246197955	0.331500849	0.612102463	0.707235468	0.646315687	1.906293327	0.208671456	3.838624972	4	7	0.173296754	0	1	1	1	1	0.333333333
FBtr0070727_1	FBtr0070727_1	FBtr0070727	80	178	X	-	FBgn0061196	4960951..4961049	99	atgatggcgaaccaagggattatccgctcgacgaggattttcatctgctgcgcgatctgggcgactgtcacaaggcgaatctggcggacatcgatatca	mmanqgiirstrificcaiwatvtrriwrtsis	0.195973074	0.091760686	0.04734389	0	0	0	0	0	0	0	0	0	0	0	0	0	0	0	0	0	1	NA	NA	NA	NA	NA	NA	NA	NA	0	0	1	0	0	1	0	0	1
FBtr0070727_2	FBtr0070727_2	FBtr0070727	52	219	X	-	FBgn0061196	4960910..4961077	168	atggataaggtgaagatgatacctaccaatgatggcgaaccaagggattatccgctcgacgaggattttcatctgctgcgcgatctgggcgactgtcacaaggcgaatctggcggacatcgatatcatagcgcgaacgaccaccaaatgtcagttgggaggagagcag	mdkvkmiptndgeprdypldedfhllrdlgdchkanladidiiartttkcqlggeq	0.153978844	0.054073262	0.027899078	0	0	0	0	0	0	0	0	0	0	0	0	0	0	0	0	0	0	NA	NA	NA	NA	NA	NA	NA	NA	NA	NA	NA	NA	NA	NA	NA	NA	NA
FBtr0070738_1	FBtr0070738_1|FBtr0301914_1	FBtr0070738	28	84	X	+	FBgn0003028	5048300..5048356	57	atgcacgtgttttcgcttaactcacctgggcgaatcccaaagaccaaagcaaaccat	mhvfslnspgripktkanh	2.042245718	5.737457645	1.0689752	2.835058312	0.350787234	5.395282264	0	0.285188671	0.313235736	1.137483134	0.711534148	2.592454403	0.25931039	0	0.492949954	0	0	0	0	0	1	2.49239591	0.493001263	2.081148373	0	NA	0.635431109	NA	NA	0	0	1	0	0	1	0	0	1
FBtr0070738_2	FBtr0070738_2|FBtr0301914_2	FBtr0070738	622	708	X	+	FBgn0003028	5048894..5048980	87	atgaccaaatcaaaactgaaatcaagcaattttttttttttcaacacagtggacgagcggcgaacaaacatacacacacaattggat	mtksklkssnffffntvderrtnihtqld	6.095438369	9.6063946	2.963074493	7.801298389	2.643000363	34.30874219	4.766123157	3.550107251	2.052234133	1.490495142	2.79706527	5.095513827	2.54839521	2.890967275	1.614836057	0	0	0	0	0	1	5.234031411	0.944919088	6.73312709	1.870244905	1.227999805	1.270862218	NA	NA	1	4	0.802469136	6	8	0.019661637	1	4	0.802469136
FBtr0070742_1	FBtr0070742_1|FBtr0344651_21|FBtr0344668_1|FBtr0344669_21	FBtr0070742	290	337	X	+	FBgn0029746	5174997..5175044	48	atgaagtgccaaagtgttgaaaataaagcgaaagccaagagacgaaat	mkcqsvenkakakrrn	0.269462977	2.83884623	6.835274115	0	0	0.376876335	1.016305673	0.338661547	1.487869746	1.350761222	0	10.77488861	0	1.047975637	1.756134212	0	0	0	0	0	1	0	NA	0.034977284	NA	0.323157843	0.847241478	NA	NA	0	0	1	1	2	0.555555556	0	0	1
FBtr0070748_1	FBtr0070748_1	FBtr0070748	14	73	X	+	FBgn0003449	5309255..5309314	60	atgccttctgctatcgatgacagactcgttttttttctcaacaatacagagcaaattggt	mpsaiddrlvfflnnteqig	70.06037393	46.02716022	12.96749146	69.48727922	30.82542815	11.45704057	15.44784623	2.438363138	5.653905035	28.09583342	38.30425495	12.31415842	9.114760201	0.83838051	7.024536848	7.029291211	37.05451854	224.4816739	71.03670253	1	0	2.473223634	0.804752062	0.930395743	1.694816528	2.908420591	0.804879405	0.189701324	3.160080154	NA	NA	NA	NA	NA	NA	NA	NA	NA
FBtr0070748_2	FBtr0070748_2	FBtr0070748	30	92	X	+	FBgn0003449	5309271..5309333	63	atgacagactcgttttttttctcaacaatacagagcaaattggttgatttttgtcgaattaag	mtdsfffstiqsklvdfcrik	87.76794097	57.822341	17.85540993	189.3008936	116.1606868	29.28867515	40.65222693	2.580278453	16.43741815	45.28266192	70.81458899	28.14664781	15.01530638	2.395372885	13.82607253	9.372388281	52.93502648	222.9733249	99.60172577	1	1	4.180427686	1.640349657	1.040574187	2.707385777	1.077192812	1.188871107	0.177054569	2.238649212	202	261	4.49E-48	20	41	0.028989309	14	16	1.19E-05
FBtr0070763_1	FBtr0070763_1	FBtr0070763	102	146	X	+	FBgn0026751	5329977..5330021	45	atggcaacacatgcaaccgacgcaattccctttcgacaatcagtt	mathatdaipfrqsv	42.39550833	22.30702282	11.1447517	8.618577268	6.664957438	0.402001424	0	0.361238983	0	1.44081197	5.708085052	0	0	1.11784068	2.497613101	47.79918024	19.76240989	260.7476294	49.11179434	1	1	5.981750184	1.167634571	NA	NA	0.323157843	0	2.418691876	5.309267007	6	9	0.042422395	0	0	1	0	0	1
FBtr0070763_2	FBtr0070763_2	FBtr0070763	112	225	X	+	FBgn0026751	5329987..5330100	114	atgcaaccgacgcaattccctttcgacaatcagtttaatcgcaggcgcaactgtcggcaaagcaatttgccgcaaaatcatcggcgtctcagtgtaaattcatgcgacttgcga	mqptqfpfdnqfnrrrncrqsnlpqnhrrlsvnscdlr	21.61376718	10.16008125	6.002706892	12.47425657	5.261808504	0.63473909	0	0.570377342	0.156617868	1.706224702	3.320492689	0	0.129655195	0.4412529	0.985899908	28.48712754	15.60190254	116.6985776	25.61752431	0	0	7.311028003	1.584646917	NA	0	1.292631374	0.158857777	1.82587524	4.555419807	NA	NA	NA	NA	NA	NA	NA	NA	NA
FBtr0070764_1	FBtr0070764_1	FBtr0070764	84	116	X	+	FBgn0010014	5332825..5332827, 5333053..5333082	33	atgagcgtgccagtcgttgaaaaattgagttat	msvpvveklsy	0.195973074	0.412923088	1.562348369	0	0	2.740918797	1.478262797	0	2.70521772	0	0	11.19468947	0.895799528	0	0	0	0	0	0	0	1	NA	NA	0.244840985	1.650216093	NA	NA	NA	NA	1	1	0.333333333	2	4	0.407407407	4	5	0.04526749
FBtr0070772_1	FBtr0070772_1	FBtr0070772	89	175	X	+	FBgn0029763	5421621..5421667, 5422580..5422619	87	atgttgtgtgctcatgtgctacacatatcgcagcgagtaaatttaagagcgcgcccacaaggaggccaaggccaagcagctaccttg	mlcahvlhisqrvnlrarpqggqgqaatl	29.88251493	19.9959192	12.44491287	19.31750077	3.677217897	3.534840104	0.560720371	5.044889251	1.641787306	2.980990283	15.85003653	3.397009218	5.436576448	0.578193455	4.198573748	8.726016676	2.555484037	458.7461328	40.37207232	1	0	6.480229366	0.232000594	1.040574187	0.103138506	8.725261774	0.391034529	3.414623825	11.36295727	NA	NA	NA	NA	NA	NA	NA	NA	NA
FBtr0070773_1	FBtr0070773_1|FBtr0340462_1	FBtr0070773	113	199	X	+	FBgn0029763	5422080..5422126, 5422580..5422619	87	atgttgtgtgcttacgtgcaacgcatatcgcagcgagtaaattcaagagcgcgcccacaaggaggccaaggccaagcagctaccttg	mlcayvqrisqrvnsrarpqggqgqaatl	40.36369554	34.82318043	19.23304717	40.86394394	7.009696616	14.13936042	1.682161114	6.539671251	3.488798025	4.471485425	23.61966228	4.246261523	6.625827546	0.578193455	6.136377016	12.11946761	10.22193615	548.0259185	47.62997296	1	0	9.138785004	0.296773787	3.329837397	0.253879399	11.31052452	0.568543624	1.185633272	11.50590446	NA	NA	NA	NA	NA	NA	NA	NA	NA
FBtr0070775_1	FBtr0070775_1	FBtr0070775	39	125	X	+	FBgn0029763	5422221..5422266, 5422580..5422620	87	atgagttcggggtcctttggattttcgagaaatcatcgcaaaaaggagcgcgcccacaaggaggccaaggccaagcagctaccttgc	mssgsfgfsrnhrkkerahkeakakqlpc	26.83479575	19.10837187	12.28329063	15.97408718	3.562304838	3.326908333	0.560720371	4.858041501	1.641787306	2.235742712	15.85003653	3.397009218	5.436576448	0	4.198573748	10.66513149	2.555484037	409.3573152	32.66055289	1	0	7.144868276	0.224750576	0.97936394	0.103138506	NA	0.391034529	4.173429119	12.53369214	NA	NA	NA	NA	NA	NA	NA	NA	NA
FBtr0070778_1	FBtr0070778_1|FBtr0344824_1	FBtr0070778	375	404	X	+	FBgn0029768	5478639..5478668	30	atgtatggcgtttttgagcagcagtacaac	mygvfeqqyn	0	0.605620529	1.718583206	0	0	0	0	0	0	0	0	14.7769901	0.985379481	0	14.98567861	0	0	0	0	0	1	NA	NA	0	0	NA	0	NA	NA	0	0	1	0	0	1	0	0	1
FBtr0070778_2	FBtr0070778_2|FBtr0344824_2	FBtr0070778	379	417	X	+	FBgn0029768	5478643..5478681	39	atggcgtttttgagcagcagtacaactagcgccagcata	maflsssttsasi	0	1.164654864	1.922890301	0	0	4.174630168	1.876256628	3.334513693	5.951478984	3.3249507	0	18.9448591	1.515968433	3.869448507	25.93675144	0	0	0	0	1	1	0	NA	0.220356887	1.237662069	0.861754249	0.229461234	NA	NA	0	0	1	0	0	1	0	0	1
FBtr0070778_3	FBtr0070778_3|FBtr0339781_4|FBtr0344824_3	FBtr0070778	431	460	X	+	FBgn0029768	5478695..5478724	30	atgcctgatttgcgagctgcaattgagaat	mpdlraaien	0.215570381	3.33091291	7.030567661	0	0	9.648034166	8.943489925	9.753452552	14.28354956	6.483653866	0	36.94247525	2.463448703	6.707044078	47.76685056	0	0	0	0	0	1	0	NA	0.261163717	3.630475404	1.454210296	0.299026404	NA	NA	0	0	1	0	3	1	1	4	0.802469136
FBtr0070782_1	FBtr0070782_1	FBtr0070782	42	74	X	+	FBgn0026702	5622689..5622721	33	atgcattggatcctggccaaattagttagtccc	mhwilaklvsp	25.08455346	14.45230808	3.692823418	19.58767561	7.876767882	6.030021354	2.217394196	5.911183365	5.41043544	1.964743596	18.84487409	2.238937894	4.478997642	3.048656399	0	8.946370632	26.94874075	32.5517207	27.50579391	0	0	9.96958364	0.417979332	2.693250836	0.495064828	1.938947061	NA	0.331977316	1.183449596	NA	NA	NA	NA	NA	NA	NA	NA	NA
FBtr0070794_1	FBtr0070794_1	FBtr0070794	198	242	X	-	FBgn0263987	5420626..5420670	45	atgcatggcaacactgccgcacgccggccatgttattgtgatttg	mhgntaarrpcycdl	51.73689152	35.93348473	22.49781652	2072.767833	857.5578571	189.3426705	215.1857879	45.87735089	223.3788446	31.69786334	60.98638239	11.49321452	17.07991101	65.9526001	19.35650154	37.48955313	19.76240989	172.6075856	32.44886412	1	1	65.39140542	14.0614646	16.47430057	12.59876517	0.695610951	11.54024885	1.897013236	5.319372198	17	38	0.09538774	4	19	0.92134066	3	16	0.940624885
FBtr0070794_2	FBtr0070794_2	FBtr0070794	202	285	X	-	FBgn0263987	5420583..5420666	84	atggcaacactgccgcacgccggccatgttattgtgatttgtaaaaggtggaacgtagacacgtgtttaattcgtgcagcactt	matlphaghvivickrwnvdtcliraal	65.13305093	52.01847759	30.13100426	1251.232735	469.5224481	110.6939634	117.310712	29.80221613	122.4304248	20.06845244	45.38571385	14.0733239	10.90955854	38.92480938	11.37305966	26.61088816	29.11426456	190.838934	46.98194612	0	1	62.3482423	10.34515948	7.865516646	10.75302099	0.765635506	10.76495055	0.914015468	4.061963153	46	1445	1	9	140	1	11	119	1
FBtr0070802_1	FBtr0070802_1	FBtr0070802	46	84	X	+	FBgn0003747	5680662..5680700	39	atgtggacttctatgatatcctgctgcatttttgccgtt	mwtsmisccifav	0.497470111	0.116465486	0.240361288	1.657418705	1.025378067	0	1.250837752	0	0	0	0.346644841	0	0.378992108	0	0	0	0	0	0	0	1	NA	2.958007579	NA	3.300432185	NA	NA	NA	NA	0	3	1	1	2	0.555555556	0	0	1
FBtr0070804_1	FBtr0070804_1|FBtr0340464_1|FBtr0340465_2	FBtr0070804	460	489	X	+	FBgn0000394	5690621..5690650	30	atgcccaatctgcgtgtgcttgtgtgcctg	mpnlrvlvcl	48.93447656	67.67809413	30.77826287	68.94861814	8.66444467	63.91822635	10.569579	35.76265936	16.66414116	2.161217955	9.463404164	4.925663366	6.897656369	3.353522039	1.873209826	567.9667299	163.0398816	5.508752733	13.15494491	0	1	31.90266765	0.915573774	12.97657221	1.532343515	10.66420883	8.896035524	3.483606124	0.418759088	12	23	0.048049954	12	21	0.021194388	13	20	0.003724569
FBtr0070807_1	FBtr0070807_1|FBtr0332398_1	FBtr0070807	68	97	X	+	FBgn0029798	5747814..5747843	30	atgttcactccgatttggcgcgtaaacaag	mftpiwrvnk	10.56294869	3.482318043	0.156234837	0	0.333247872	0	0.813044539	0	2.380591594	0	7.210212697	2.462831683	0.985379481	5.030283059	1.873209826	21.08787363	51.87632595	82.631291	10.52395593	0	1	NA	0.046218868	0	0.825108046	0	1.270862218	0.406502836	7.851732898	0	0	1	0	0	1	0	0	1
FBtr0070813_1	FBtr0070813_1	FBtr0070813	105	158	X	+	FBgn0029809	5789591..5789644	54	atgatatttatagccaaaaaagtaaacttcttggccttattgatatttgttgaa	mifiakkvnflallifve	0.119761323	0	0.086797132	0	0	0	0	0	0	0	0	0	0	0	0	0	4.117168726	0	0	0	0	NA	NA	NA	NA	NA	NA	0	NA	NA	NA	NA	NA	NA	NA	NA	NA	NA
FBtr0070825_1	FBtr0070825_1|FBtr0070826_1	FBtr0070825	13	48	X	+	FBgn0029822	5908147..5908182	36	atggaggcgtataatatttttgtttggcatagaata	meaynifvwhri	7.544963347	3.280444533	3.254892436	10.77322158	8.331196798	7.537526692	21.00365058	0.903097458	6.447435567	0	3.379787202	2.052359736	3.284598271	2.794601699	0	2.34309707	18.52725927	20.65782275	49.33104343	0	0	NA	2.465006316	3.672614776	6.394587359	0.323157843	NA	0.126467549	0.418759088	NA	NA	NA	NA	NA	NA	NA	NA	NA
FBtr0070827_1	FBtr0070827_1	FBtr0070827	15	92	X	-	FBgn0029823	5916706..5916783	78	atgttgtttaccaacgtaacgcgtgttttcgcttcgttgtattttcggtgtcgaatattttggatgctggccaagaga	mlftnvtrvfaslyfrcrifwmlakr	2.570262239	4.367455739	1.622438691	2.900482734	1.153550326	1.391543389	1.250837752	0.833628423	1.373418227	1.66247535	6.759574403	0.947242955	9.853794812	2.579632338	1.440930635	6.488576503	17.10208548	60.38440496	9.613228975	0	0	1.744677137	0.170654283	1.46904591	0.126939699	0.323157843	0.953146663	0.379402647	6.281386318	NA	NA	NA	NA	NA	NA	NA	NA	NA
FBtr0070828_1	FBtr0070828_1	FBtr0070828	46	168	X	-	FBgn0029819	5879620..5879742	123	atgcttatagtagaaacattcacatgtacaacgattcggttgaattttaaaatacttgattttctctgcaaatttaacgataattgcgcgccagtgttgcgtaatggccgcacgttgtggtgt	mlivetftcttirlnfkildflckfndncapvlrngrtlwc	0.315468851	0.553921216	0.152424231	0.262761502	0.081279969	1.323663224	1.586428368	0.264321207	1.45158024	0.527126331	1.209029568	0.600690654	1.321850524	0.408966102	0.456880445	0.685784508	1.80753749	0.671799114	0.320852315	0	1	0.498479182	0.067227445	2.203568866	1.200157158	0.646315687	3.177155544	0.379402647	2.093795439	0	0	1	0	1	1	1	3	0.703703704
FBtr0070833_1	FBtr0070833_1	FBtr0070833	3	38	X	-	FBgn0029807	5781583..5781618	36	atgtctcattacggttcacagtcagatcccgctaag	mshygsqsdpak	1.077851907	130.4607557	33.72068564	0.897768465	0	90.95282209	27.77902174	0.451548729	0.991913164	0	0.751063823	10.26179868	5.33747219	4.191902549	3.122016377	1.171548535	0	0	0	0	0	NA	0	8.86324366	5.204527677	0.107719281	0.317715554	NA	NA	NA	NA	NA	NA	NA	NA	NA	NA	NA
FBtr0070841_1	FBtr0070841_1|FBtr0332399_1	FBtr0070841	156	221	X	-	FBgn0261383	5747034..5747099	66	atgtgtgcgagtgcgtgtaagcaacaactccccgatacaaacctacgagcgagagggggacggcga	mcasackqqlpdtnlrarggrr	10.19059985	10.73600029	6.320409312	13.71137293	3.483955025	2.466826917	1.847828497	0.492598614	1.35260886	5.894230787	2.662862644	0	0.895799528	0	0	17.89274126	10.10577778	20.03182812	3.587712249	0	1	2.326236183	1.308349506	NA	2.062770116	NA	NA	1.770545687	5.583454505	1	3	0.703703704	0	2	1	0	0	1
FBtr0070841_2	FBtr0070841_2|FBtr0332399_2	FBtr0070841	284	403	X	-	FBgn0261383	5746852..5746971	120	atgcacctcggcggcagagcgaaagagagcgcactctggctgtgtgtgtgcgtgtgtgttctcgctctctcgcgcggtggtgataaatttctgttggcacaaagtaaaaatataacagaa	mhlggrakesalwlcvcvcvlalsrggdkfllaqsknite	1.293422288	0.794876945	0.898350312	4.847949713	1.166367552	2.412008542	1.219566808	0.406393856	0.297573949	1.620913466	3.717765922	2.462831683	1.724414092	1.257570765	2.809814739	12.30125962	3.705451854	1.377188183	5.590851588	0	1	2.990875092	0.313728077	0.97936394	0.707235468	0.323157843	0.105905185	3.319773163	0.246328875	1	10	0.98265847	0	2	1	0	0	1
FBtr0070842_1	FBtr0070842_1|FBtr0332399_3|FBtr0332400_1	FBtr0070842	204	344	X	-	FBgn0261383	5744529..5744669	141	atgtcagctgttgcacgcaacatgtaccatagaagcggaacagcgaaacgcagaaaaagagcaaatcgatcaagcccaggacaagaacaacaagtgcaagagaatcggcagcaaaaacaacaagcagataaagagagctgc	msavarnmyhrsgtakrrkranrsspgqeqqvqenrqqkqqadkesc	12.70489269	8.407816921	4.886493836	37.59166681	10.99008939	8.595987887	3.805740394	1.498757484	2.405917036	11.03600658	11.69741953	22.53228987	6.499311472	2.497303646	15.74293364	18.24624527	22.07503232	37.50640159	22.11150315	0	1	3.40627441	0.939531096	0.381496419	0.585560549	0.600150281	0.152825203	0.826555767	1.696239343	34	61	0.000265436	4	13	0.677575999	2	6	0.648834019
FBtr0070843_1	FBtr0070843_1	FBtr0070843	64	147	X	-	FBgn0052758	5737885..5737968	84	atgttatcggaagtctgcgctacgagtatcaacacagagaacagaccaactaacggaacaaaaatgcgcagcgcgaaaataaaa	mlsevcatsintenrptngtkmrsakik	8.622815253	6.326571599	3.236293051	5.386610792	1.547222262	4.30715811	1.451865248	3.096334143	1.700422567	0.771863555	6.759574403	16.71207214	1.935566838	1.796529664	3.010515792	37.6569172	42.34802118	13.77188183	46.98194612	0	1	6.978708548	0.228893444	0.257727353	0.750098224	1.723508499	0.564827652	0.889224954	0.293131362	2	5	0.53909465	1	7	0.941472337	1	2	0.555555556
FBtr0070843_2	FBtr0070843_2	FBtr0070843	227	295	X	-	FBgn0052758	5737737..5737805	69	atgtgtgtgcgaacgaaagagcagccagaggagtttcggtggagcgcagttcacagcggtgaagcggat	mcvrtkeqpeefrwsavhsgead	16.68327299	10.07173271	8.491023746	39.81407977	5.940505543	29.88793193	7.423450135	4.005040903	4.140159294	8.456939825	8.033117407	7.495574688	3.21319396	1.45805306	6.515512438	64.79172769	45.10984865	20.35843401	82.93334837	0	1	4.707858941	0.739501895	3.987410328	2.31030253	2.74684167	0.635431109	1.436310021	0.245479465	5	16	0.660876748	7	12	0.06644764	6	8	0.019661637
FBtr0070845_1	FBtr0070845_1|FBtr0342972_1	FBtr0070845	8	91	X	-	FBgn0053080	5713437..5713520	84	atgatcgcgattgggcgtgatagcatccgcatatctccaagtgatatatctatatatatatatatatatatatatagtgctata	miaigrdsirispsdisiyiyiyiysai	0	0	0.111596312	0	0	0.430715811	0	0.387041768	0	0	0	0	0.175960622	0	0	6.025106752	0	0	3.75855569	0	0	NA	NA	NA	0	NA	NA	NA	0	NA	NA	NA	NA	NA	NA	NA	NA	NA
FBtr0070847_1	FBtr0070847_1	FBtr0070847	20	52	X	-	FBgn0029789	5689422..5689454	33	atggatgataacaaaacaagacataaacagata	mddnktrhkqi	9.014761401	8.258461761	1.704380039	13.71137293	3.63543133	10.41549143	8.130445386	0.492598614	5.41043544	0	4.506382935	0	3.135298349	0	0.851459012	2.556105895	0	30.04774218	8.371328581	1	1	NA	0.80672934	NA	2.593196717	NA	6.354311089	NA	3.589363611	0	16	1	1	16	0.998477561	0	3	1
FBtr0070847_2	FBtr0070847_2	FBtr0070847	24	71	X	-	FBgn0029789	5689403..5689450	48	atgataacaaaacaagacataaacagatatgaaaaactaaaagcccag	mitkqdinryeklkaq	14.68573223	12.301667	4.491751561	11.44654793	4.373878319	10.17566103	12.70382092	3.047953922	5.207544111	0	5.069680802	0	4.003104142	0	0.585378071	13.17992102	0	22.37930798	9.044024628	1	0	NA	0.862752211	NA	3.173492486	NA	8.896035524	NA	2.474485519	NA	NA	NA	NA	NA	NA	NA	NA	NA
FBtr0070848_1	FBtr0070848_1|FBtr0340222_1	FBtr0070848	221	298	X	-	FBgn0046687	5679680..5679757	78	atgtcaaatccaaaatgcaattcgaaagcatttaagaaacgccaaacgaagtataaatttataataagcggaaaacag	msnpkcnskafkkrqtkykfiisgkq	12.43675277	17.29512473	5.888851545	8.287093527	6.664957438	39.1951388	9.693992576	2.292478164	1.373418227	6.649901401	16.8122748	8.525186595	14.59119616	1.289816169	0.360232659	16.76215596	17.10208548	25.42501262	49.58402314	0	1	1.246197955	0.396434005	4.597569609	0.664372713	1.777368139	3.812586653	0.980123505	0.51276623	10	15	0.008504271	11	31	0.466245482	1	1	0.333333333
FBtr0070858_1	FBtr0070858_1|FBtr0343051_1	FBtr0070858	87	134	X	+	FBgn0029824	5917246..5917293	48	atgagcctaacattcttaacaattccaaaacagaacatttatttttgg	msltfltipkqniyfw	3.772481673	3.028102646	5.858806385	27.60638031	9.372596398	5.653145019	6.09783404	1.354646188	7.067381294	1.350761222	7.604521204	3.078539604	1.847586527	1.047975637	7.024536848	2.635984204	13.89544445	70.5808944	10.68839274	0	1	20.43764646	1.232503158	1.836307388	3.300432185	1.292631374	1.006099256	0.189701324	6.603508694	6	9	0.042422395	0	4	1	1	1	0.333333333
FBtr0070858_2	FBtr0070858_2|FBtr0343051_2	FBtr0070858	168	314	X	+	FBgn0029824	5917327..5917473	147	atgttaaaacattgctgtgcgcatttaccgttatccgctcgcaaggcaaaagaaaaagcgcgcgttttgaattcgctgtttcgcattatttttttttatgttaaaaaacaaaatatagaaatgaaacaaaaatggcaagccagaaat	mlkhccahlplsarkakekarvlnslfriiffyvkkqniemkqkwqarn	1.407806572	0.617980132	1.307271084	7.47529661	0.884127007	2.092048225	0.497782371	0.110583362	0.728752529	1.764259555	2.575075963	2.513093554	0.60329356	3.079765138	3.631733336	7.172746134	6.049717312	54.52540971	13.9603497	0	1	4.237073047	0.343340165	0.832459349	0.825108046	0.035906427	0.200662455	1.185633272	3.905733801	2	4	0.407407407	0	1	1	0	1	1
FBtr0070858_3	FBtr0070858_3|FBtr0343051_3	FBtr0070858	326	373	X	+	FBgn0029824	5917485..5917532	48	atgaatttttttcgacacaattctgctgcgtgtgcaattcgattcgaa	mnffrhnsaacairfe	4.311407627	1.703307738	3.417637058	27.60638031	3.749038559	9.421908365	2.540764183	2.709292375	4.091641802	2.701522444	3.943085068	6.157079208	0.615862176	4.191902549	8.195292989	9.665275415	9.263629634	51.64455687	19.73241737	1	1	10.21882323	0.95078815	1.530256157	4.125540232	0.646315687	0.4992673	1.04335728	2.617244299	5	11	0.288997273	1	4	0.802469136	0	1	1
FBtr0070858_4	FBtr0070858_4|FBtr0343051_4	FBtr0070858	322	390	X	+	FBgn0029824	5917481..5917549	69	atgaatgaatttttttcgacacaattctgctgcgtgtgcaattcgattcgaataacaaaacaaaaagca	mneffstqfccvcnsiritkqka	3.655323857	1.316566368	2.717127599	19.67283942	2.608026824	6.554371037	1.767488127	1.884725131	2.846359514	1.879319961	3.134875086	5.35398192	0.428425861	2.916106121	5.701073384	6.723669854	6.444264093	41.91442297	19.44644031	1	1	10.46806282	0.831939632	1.224204925	4.125540232	0.646315687	0.4992673	1.04335728	2.155377658	2	11	0.92485337	3	4	0.111111111	0	1	1
FBtr0070872_1	FBtr0070872_1|FBtr0343930_3	FBtr0070872	212	265	X	+	FBgn0029843	6091981..6092034	54	atggcgcccaaggagccacaatccgcaaatgtcaatagtgaaaaaaggaatagc	mapkepqsanvnsekrns	0.119761323	0.168227925	1.128362711	0	0	0	0	0.903097458	0.330637721	0	0	0	0.547433045	0	0	0	0	1.530209093	0	0	1	NA	NA	NA	0	NA	NA	NA	NA	0	0	1	0	0	1	1	1	0.333333333
FBtr0070872_2	FBtr0070872_2|FBtr0343930_4	FBtr0070872	240	299	X	+	FBgn0029843	6092009..6092068	60	atgtcaatagtgaaaaaaggaatagctgaaacgcacatgccaaaagttttgcgccaaaac	msivkkgiaethmpkvlrqn	0.107785191	0.151405132	1.01552644	0	0	0	0	0.812787713	0.297573949	0	0	0	0.739034611	0	0	0	0	1.377188183	0	0	1	NA	NA	NA	0	NA	NA	NA	NA	0	0	1	0	0	1	0	1	1
FBtr0070872_3	FBtr0070872_3|FBtr0340032_3	FBtr0070872	325	354	X	+	FBgn0029843	6096066..6096095	30	atgttgccagcgtcgccggcgctgtctctc	mlpaspalsl	0	1.059835926	5.468219292	0	0	13.86904911	5.69131177	99.70195942	21.42532434	4.32243591	0.450638294	22.16548515	7.88303585	3.353522039	73.05518322	0	0	0	0	1	1	0	0	0.62570474	0.721969541	29.7305216	0.293275896	NA	NA	0	0	1	0	0	1	6	10	0.076563532
FBtr0070873_1	FBtr0070873_1	FBtr0070873	289	333	X	+	FBgn0029843	6094157..6094157, 6096052..6096095	45	atggcatcgaggctgatgttgccagcgtcgccggcgctgtctctc	masrlmlpaspalsl	0	0.706557284	3.853792644	0	0	9.246032742	3.794207847	66.46797294	14.28354956	2.88162394	0.300425529	14.7769901	5.255357233	2.235681359	48.70345548	0	0	0	0	1	1	0	0	0.62570474	0.721969541	29.7305216	0.293275896	NA	NA	0	0	1	0	0	1	6	11	0.122085048
FBtr0070874_1	FBtr0070874_1	FBtr0070874	120	161	X	+	FBgn0029849	6220076..6220117	42	atgcgcccaacgaacggtaaacgccattccaaggagagccca	mrptngkrhskesp	10.00862485	10.05762664	37.38476455	0.769515827	0	1.292147433	0	2.322250608	2.975739492	0	2.253191468	7.036661952	1.05576373	1.197686443	0	18.07532026	63.52203178	15.73929352	12.21530599	0	1	NA	0	0.183630739	0	1.938947061	NA	0.284551985	1.288489501	0	0	1	0	1	1	1	4	0.802469136
FBtr0070874_2	FBtr0070874_2	FBtr0070874	290	322	X	+	FBgn0029849	6220246..6220278	33	atgtgtgcgagcagtgtttatacagcaagcaac	mcassvytasn	3.919461479	9.634872055	31.53103072	0.97938378	0	6.578205113	0.739131399	4.925986137	8.656696705	0	3.687040584	2.238937894	3.583198114	1.5243282	1.702918024	23.00495305	47.16029632	25.03978515	9.567232664	1	1	NA	0	2.938091821	0.206277012	3.231578435	5.083448871	0.487803404	2.617244299	0	0	1	0	0	1	0	0	1
FBtr0070874_3	FBtr0070874_3	FBtr0070874	268	327	X	+	FBgn0029849	6220224..6220283	60	atgtgcgttcgtgtgtgtacatatgtgtgcgagcagtgtttatacagcaagcaactgata	mcvrvctyvceqclyskqli	2.479059385	7.570256614	21.01358557	1.077322158	0.333247872	4.824017083	1.219566808	8.940664839	8.034496629	1.080608978	2.027872321	1.231415842	2.217103833	1.67676102	0.936604913	14.05858242	25.93816297	19.28063457	7.235219702	1	1	0.996958364	0.164333754	3.917455761	0.550072031	5.332104417	8.57831997	0.542003782	2.664830559	0	0	1	0	0	1	3	6	0.319615912
FBtr0070877_1	FBtr0070877_1	FBtr0070877	18	56	X	-	FBgn0003514	6225085..6225123	39	atgctggtcacacttggccttctcgtcgaaccgaaatta	mlvtlgllvepkl	101.649726	101.9073006	71.6276637	25.68998993	10.76646971	16.23467288	6.879607634	3.751327904	5.035866833	9.974852101	98.4471349	45.46766184	68.97656369	15.47779403	20.1730289	302.8002368	490.2597837	6.356253154	6.071513037	0	0	2.575475774	0.109362956	0.35705977	0.099738335	0.242368383	0.24963365	0.617632216	1.04689772	NA	NA	NA	NA	NA	NA	NA	NA	NA
FBtr0070889_1	FBtr0070889_1	FBtr0070889	57	92	X	-	FBgn0003302	6037171..6037206	36	atggcatattaccaaaacattgttgtatcaacaaca	mayyqnivvstt	3.23355572	2.144906041	0.52078279	0	1.11082624	0	0	0	0	1.801014963	19.15212748	0	2.463448703	1.39730085	1.561008188	4.686194141	0	4.590627278	10.96245409	0	1	0	0.058000149	NA	0	0	0	NA	0.418759088	0	0	1	0	0	1	0	0	1
FBtr0070890_1	FBtr0070890_1	FBtr0070890	76	138	X	-	FBgn0029003	6013044..6013106	63	atgaatcagaaaaaagaattagggtccccgtcgctgtgccgtcttgcagaatctaaaagaatc	mnqkkelgspslcrlaeskri	4.824670439	57.822341	15.32589353	1.026021103	2.697720868	12.06004271	7.356117254	0.774083536	1.133615045	0	5.150151926	35.18330976	33.08059687	19.96144071	23.19212166	341.422716	412.8932065	0	0	0	1	NA	0.523813842	0.342777379	0.222369544	0.038778941	0.048879316	0.826903205	NA	0	2	1	1	5	0.868312757	0	1	1
FBtr0070890_2	FBtr0070890_2	FBtr0070890	282	317	X	-	FBgn0029003	6012865..6012900	36	atgagtgaagttggcagtgattccaacagcagagac	msevgsdsnsrd	7.904247316	87.31029295	26.69011797	17.95536931	14.71844768	106.0278755	77.23923117	38.83319071	34.22100416	9.005074814	19.9031913	94.40854785	89.91587766	29.34331784	18.73209826	486.1926421	1123.987062	0	0	0	1	1.993916728	0.739501895	1.123074953	0.859016596	1.323408311	1.826864438	0.43256071	NA	11	13	0.000212629	26	33	1.13E-07	8	10	0.003403953
FBtr0070891_1	FBtr0070891_1	FBtr0070891	6	239	X	-	FBgn0027546	6000559..6000792	234	atggcggatttgttagatactggcatggatattgagatacttcgctgcagccgggccaaactgcactttcagcgcttttttttttatctgcccgaagctgtaaatatccgcgagatttacaacgccagccagccgcgacttcggtatcggtatcagtatcgtttggctgacttcgattcgtactcggaatcggcatcggcatcggcagcggcatcaggctgggggtatcgctat	madlldtgmdieilrcsraklhfqrfffylpeavnireiynasqprlryryqyrladfdsysesasasaaasgwgyry	0.055274457	0.48527286	0.240361288	0	0	0.154615932	0.208472959	0.208407106	0.076301013	0	0	0	0.063165351	0	0.120077553	14.77953537	13.30162204	0	0	0	0	NA	NA	NA	3.300432185	NA	0.635431109	1.111107752	NA	NA	NA	NA	NA	NA	NA	NA	NA	NA
FBtr0070891_2	FBtr0070891_2	FBtr0070891	275	481	X	-	FBgn0027546	6000317..6000523	207	atgcagatactgtatctgcgggcagcagctactaaaattgaagagccaaaagctaaaatacccatatacatactcggtacaccgcggtcatcgtcgtcgtcgtgctccacttgtgcccattgttggttctgctgtcaccgtaactcacaattgaattgttcctttgttctgtcccgtccagaaggagacccgctgccgaatttcgca	mqilylraaatkieepkakipiyilgtprssssscstcahcwfcchrnsqlncsfvlsrpegdplpnfa	0.062484169	1.031310321	0.43021187	0.156133646	0	0.611741297	0.471330167	0.235590641	0.086253319	0	0.065309898	0	0.785447413	0	0.135739842	26.2834367	38.66558456	0	0	0	1	NA	0	NA	0.600078579	NA	0.635431109	0.679763076	NA	0	1	1	2	6	0.648834019	0	0	1
FBtr0070892_1	FBtr0070892_1	FBtr0070892	13	45	X	-	FBgn0005390	5964203..5964235	33	atgtgccatgtgaatggattgaatatatcattg	mchvnglnisl	2.351676887	0.412923088	0	0	0	0	0	0	0	0	1.638684704	0	0	0	0	0	0	0	3.587712249	0	0	NA	0	NA	NA	NA	NA	NA	0	NA	NA	NA	NA	NA	NA	NA	NA	NA
FBtr0070894_1	FBtr0070894_1	FBtr0070894	35	73	X	+	FBgn0015818	6255856..6255894	39	atgttgaaaacgccgaaaattagtttttggttttgttta	mlktpkisfwfcl	81.58509817	54.03998568	14.78221919	54.69481728	4.10151227	2.783086779	0.625418876	0.833628423	0	16.6247535	48.53027777	1.89448591	13.26472379	7.738897013	5.043257224	23.79144718	28.5034758	313.5751556	70.83431877	0	0	3.289962601	0.084514502	1.46904591	0.047149031	0.107719281	0	0.834685824	4.426881786	NA	NA	NA	NA	NA	NA	NA	NA	NA
FBtr0070896_1	FBtr0070896_1|FBtr0340027_1	FBtr0070896	6	89	X	+	FBgn0028982	6267802..6267885	84	atgagaaataaagaagaagagaagaggaagaaacgctcacaaactcttcgtttctctgcattaatacgcactttattattaagt	mrnkeeekrkkrsqtlrfsalirtllls	29.1789909	16.22197846	8.871906811	21.54644317	5.474786467	2.799652771	1.451865248	11.61125304	1.700422567	14.66540755	83.20714206	6.157079208	22.69892019	3.593059328	14.7180772	6.025106752	13.23375662	65.90829163	21.61169522	0	0	1.4692018	0.065797074	0.454704687	0.063961864	3.231578435	0.115532929	0.455283177	3.049658575	NA	NA	NA	NA	NA	NA	NA	NA	NA
FBtr0070899_1	FBtr0070899_1	FBtr0070899	16	96	X	+	FBgn0029861	6295404..6295484	81	atgcgcagggctggacaaccgacactgcgcccgcctccgtcgccaagtgaagtcgctccgagattgattgtgtacaccgga	mrragqptlrpppspsevaprlivytg	12.05597318	6.560889066	2.083131159	0.399008207	0.493700551	0.446668248	0	0	0.220425148	1.600902189	10.34799044	0	3.102120589	0	0.693781417	7.810323568	16.4686749	6.12083637	28.74599074	0	0	0.249239591	0.0477098	NA	0	NA	0.317715554	0.474253309	0.21292835	NA	NA	NA	NA	NA	NA	NA	NA	NA
FBtr0070904_1	FBtr0070904_1|FBtr0331394_1|FBtr0331395_4	FBtr0070904	111	161	X	+	FBgn0029866	6341248..6341298	51	atgggaaatgagcgaaattgccacctgactgacatccccctaaaaagttgt	mgnernchltdiplksc	9.256845787	30.54821199	10.5688272	8.238345918	1.76425344	21.28242831	34.43482752	15.29953341	13.65339296	1.27130468	12.98898611	4.346173558	36.5170043	2.958990034	0.550944066	0.826975437	0	9.721328353	5.416742023	0	1	6.480229366	0.135826879	4.896819702	0.942980624	5.170525496	24.78181325	NA	1.794681805	6	7	0.006858711	40	50	1.66E-11	24	29	6.14E-08
FBtr0070909_1	FBtr0070909_1|FBtr0070910_1|FBtr0343373_1	FBtr0070909	3	32	X	+	FBgn0029870	6365951..6365980	30	atgtcagcgaacaacatgagttggtcacct	msannmswsp	4.311407627	3.936533439	2.655992228	0	2.332735103	1.206004271	0	1.08371695	1.190295797	0	13.06851051	4.925663366	3.941517925	3.353522039	14.0490737	11.24686594	0	41.3156455	7.892966948	0	0	NA	0.178500457	0.244840985	0	0.323157843	0.084724148	NA	5.234488599	NA	NA	NA	NA	NA	NA	NA	NA	NA
FBtr0070909_2	FBtr0070909_2|FBtr0070910_4|FBtr0343373_4	FBtr0070909	128	166	X	+	FBgn0029870	6366637..6366675	39	atgacgttgatttttgagcaaatacccccaaaagcaata	mtlifeqippkai	6.1354647	7.337325642	8.052103134	193.0892792	37.9389885	206.4122694	114.4516543	44.18230643	94.3080516	1.66247535	23.22520436	30.31177456	20.46557384	9.028713182	46.83024565	2.162858834	5.700695159	57.20627838	76.9058318	0	1	116.1456494	1.633526573	6.809639898	5.59239898	4.893533058	2.013827822	0.379402647	0.74384838	6	42	0.998583092	7	59	0.999963551	7	45	0.99789436
FBtr0070910_2	FBtr0070910_2|FBtr0343373_2	FBtr0070910	122	169	X	+	FBgn0029870	6366070..6366117	48	atgtacggttattggaagttcgaaccacgctttccacaatttgccatt	mygywkfeprfpqfai	9.431204183	8.13802586	9.471736988	28.27970666	20.61971207	38.81826246	26.4239475	34.54347779	39.05658084	28.36598566	86.74787151	152.3877104	42.80242122	56.59068441	211.9068616	19.33055083	27.7908889	144.6047592	136.4825535	0	1	0.996958364	0.237697038	0.25473355	0.617347027	0.61040926	0.184310128	0.69557152	1.059510945	5	17	0.718602554	11	26	0.220123981	9	31	0.753728666
FBtr0070910_3	FBtr0070910_3|FBtr0343373_3	FBtr0070910	261	302	X	+	FBgn0029870	6366209..6366232, 6366633..6366650	42	atgagcgagagtggcattaatcagttttatgacgttgatttt	msesginqfydvdf	4.927323002	4.109567876	8.258127094	193.9179885	35.46709494	191.6685359	106.8572822	41.0264274	88.42197348	3.087454222	21.2443767	43.9791372	17.94798341	9.58149154	44.15423161	1.004184459	0	70.82682086	67.65400241	1	1	62.80837693	1.66948155	4.358169534	5.953720805	4.281841426	2.002570767	NA	1.04689772	58	151	0.108835399	50	139	0.282201159	42	126	0.533459929
FBtr0070912_1	FBtr0070912_1	FBtr0070912	15	110	X	+	FBgn0029873	6524478..6524573	96	atggccgcactaaaaacgcgatttacttcaactcgcgtttcatttttaccccattgttgttggtatcgttgttgttgttgttgtgcacatatcaat	maalktrftstrvsflphccwyrcccccahin	31.52716827	14.28885936	7.714095073	6.733263491	1.5620994	0.565314502	0.254076418	0.169330773	0	2.026141833	3.802260602	0	0.461896632	0.523987819	0	39.97909376	16.21135186	73.16312224	30.83190214	0	0	3.323194547	0.410834386	NA	0.550072031	0.323157843	NA	2.466117207	2.372968165	NA	NA	NA	NA	NA	NA	NA	NA	NA
FBtr0070914_1	FBtr0070914_1	FBtr0070914	71	109	X	+	FBgn0000524	6534069..6534107	39	atgctagaaaaactgtttttaccatcaaacgtgaattct	mleklflpsnvns	26.03426913	20.73085657	3.365058026	24.03257123	2.563445169	10.20465152	0.625418876	1.250442635	1.373418227	9.974852101	43.33060515	7.57794364	6.821857947	2.579632338	4.322791906	9.732864754	22.80278064	52.96877628	30.35756519	0	1	2.409316046	0.059160152	1.346625418	0.091678672	0.484736765	0.317715554	0.426827978	1.744829533	0	2	1	0	4	1	0	1	1
FBtr0070914_2	FBtr0070914_2	FBtr0070914	353	394	X	+	FBgn0000524	6534351..6534392	42	atggaaatgggcatggatatggcaatgggctcactccacgga	memgmdmamgslhg	54.35453187	41.85270443	12.9451722	24.62450648	19.28076973	10.33717946	18.00312907	1.93520884	2.55063385	10.80608978	29.93525807	0	5.278818649	0	2.007010528	61.25525198	37.05451854	88.53352607	92.08461439	0	1	2.278761975	0.644082295	NA	3.410446591	NA	1.270862218	1.653111534	0.961436681	9	20	0.190548872	2	11	0.92485337	1	5	0.868312757
FBtr0070915_1	FBtr0070915_1	FBtr0070915	40	183	X	-	FBgn0014026	6532520..6532545, 6533124..6533161, 6533230..6533309	144	atgtggcacggtcagatcgaatctactcgatttccaacattggaactgccacttcctttctttttcgttccacgtttccgcgagtatttcgatacgttcgtggtcgtgcttatcacagcaactgcttatttcggtagcaaactt	mwhgqiestrfptlelplpfffvprfreyfdtfvvvlitatayfgskl	25.10496733	77.21661747	25.35561208	21.09755894	4.443304959	28.2657251	13.04258947	12.30470287	10.04312079	5.403044888	60.55452069	32.32466584	91.4555331	16.06895977	16.585712	80.54396179	121.9711235	164.6887536	379.574973	1	0	3.904753592	0.073376932	0.87443209	0.142611267	0.765743586	0.605528468	0.660352709	0.433876744	NA	NA	NA	NA	NA	NA	NA	NA	NA
FBtr0070916_1	FBtr0070916_1	FBtr0070916	36	149	X	-	FBgn0014026	6532530..6532545, 6533124..6533221	114	atgtgcctagcgagcagtcctgaattttgtgctaaaaaccaatattttatttactttcagcgagtatttcgatacgttcgtggtcgtgcttatcacagcaactgcttatttcgg	mclasspefcaknqyfiyfqrvfryvrgrayhsnclfr	25.98190386	87.61575945	28.61564381	32.88667642	7.980409564	42.52751902	18.61444075	16.39834859	15.81840467	6.824898806	75.65979771	40.18304325	115.2634683	21.18013919	20.95037305	72.14272559	163.8199767	210.9272428	349.9907713	1	1	4.818632093	0.105477543	1.058344903	0.161494713	0.774232333	0.755041671	0.440378073	0.602665156	8	45	0.993672107	37	114	0.613204121	28	102	0.915763494
FBtr0070918_1	FBtr0070918_1	FBtr0070918	47	76	X	-	FBgn0029874	6527813..6527842	30	atgtttttaaacattttcgatgcgactgca	mflnifdata	10.99408945	6.964636085	3.437166412	239.1655192	373.9041123	142.3085039	171.5523976	21.674339	107.1266217	6.483653866	46.86638253	9.851326732	20.20027936	3.353522039	14.0490737	16.87029891	14.82180741	68.85940917	22.36340635	0	0	36.88745947	7.978087749	14.44561812	8.492575501	6.463156869	7.625173306	1.138207942	3.07911094	NA	NA	NA	NA	NA	NA	NA	NA	NA
FBtr0070930_1	FBtr0070930_1|FBtr0340028_1	FBtr0070930	61	90	X	-	FBgn0026015	6287901..6287930	30	atgtatagcgaggaagtccaattcatccat	myseevqfih	70.4915147	62.22750937	23.2789907	22.62376533	8.997692542	3.015010677	2.439133616	0	2.380591594	0	8.111489284	2.462831683	4.434207665	6.707044078	0	8.435149453	14.82180741	93.64879647	22.36340635	0	1	NA	1.109252842	1.224204925	0.550072031	0	NA	0.569103971	4.187590879	9	10	0.000355637	1	1	0.333333333	1	3	0.703703704
FBtr0070930_2	FBtr0070930_2|FBtr0340028_2	FBtr0070930	113	175	X	-	FBgn0026015	6287816..6287878	63	atgctgtgcgtgtgcgtttgtgtgagtgtgtgtgcagcacgaaaccggcgaatcccatgcgag	mlcvcvcvsvcaarnrripce	53.9952479	36.26513407	14.20993041	11.28623214	3.649857645	5.74287748	1.93582033	3.096334143	1.700422567	3.087454222	7.725227889	0	1.876913298	0	0	22.09205809	24.70301236	49.84109616	32.57414931	0	1	3.655514001	0.472459544	NA	1.031385058	NA	NA	0.89430624	1.530081283	6	8	0.019661637	4	9	0.349692628	1	4	0.802469136
FBtr0070930_3	FBtr0070930_3|FBtr0340028_3	FBtr0070930	169	225	X	-	FBgn0026015	6287766..6287822	57	atgcgagtgaacgagtgggcaggaggaagcgctgcaaaaatctcatcatcaattata	mrvnewaggsaakisssii	43.34099246	25.73887249	10.27860769	15.87632655	5.437202121	4.125804084	2.995427248	3.422264053	2.819121624	9.099865075	32.01903665	6.481136008	10.37241559	2.647517399	1.478849863	24.41753789	27.30332945	110.1750547	49.15795205	0	1	1.744677137	0.169811546	0.636586561	0.288787816	1.292631374	1.906293327	0.89430624	2.241245823	10	13	0.001647721	3	8	0.531778692	1	2	0.555555556
FBtr0070948_1	FBtr0070948_1|FBtr0343375_1	FBtr0070948	84	119	X	+	FBgn0029881	6600145..6600180	36	atgcgttcaattttgcgggaaaacgatatcacacga	mrsilrenditr	3.413197704	11.73389775	12.49878695	3.591073862	1.3885328	6.532523133	4.065222693	2.709292375	2.975739492	1.801014963	1.502127645	8.209438944	1.231724352	25.15141529	3.122016377	21.08787363	24.70301236	6.885940917	3.288736228	1	1	1.993916728	0.924377368	0.795733202	3.300432185	0.107719281	0.953146663	0.853655956	2.093795439	1	2	0.555555556	2	3	0.259259259	4	4	0.012345679
FBtr0070948_2	FBtr0070948_2|FBtr0343375_2	FBtr0070948	32	154	X	+	FBgn0029881	6600093..6600215	123	atggttgtgtctcggtttccgttagatcttttcgaaaatttgtctcgaaaacatgcgttcaattttgcgggaaaacgatatcacacgatgatatttgatttctttcaagaggatatattgtta	mvvsrfpldlfenlsrkhafnfagkryhtmifdffqedill	1.419609828	4.320585482	4.077348183	2.364853519	1.137919563	10.00101103	5.94910638	3.568336299	2.612844432	1.581378992	1.318941347	4.805525235	1.682355212	20.85727122	1.370641336	28.4600571	14.46029992	4.030794683	1.604261575	0	1	1.495437546	0.862752211	2.081148373	3.536177341	0.171083564	1.906293327	1.968151232	2.512554527	4	7	0.173296754	5	8	0.087943911	0	6	1
FBtr0070948_3	FBtr0070948_3|FBtr0343375_3	FBtr0070948	157	201	X	+	FBgn0029881	6600218..6600262	45	atgattgctatatatactcctcacaacccaatcgattttgggccg	miaiytphnpidfgp	1.437135876	4.239343704	3.54132297	3.591073862	3.332478719	14.47205125	7.046386001	6.502301701	3.174122125	0	2.102978703	1.641887789	2.956138444	24.59249495	1.873209826	23.4309707	19.76240989	14.69000729	0.876996328	0	1	NA	1.584646917	8.814275463	2.383645467	0.264401872	1.694482957	1.185633272	16.75036352	1	5	0.868312757	5	10	0.21312808	1	2	0.555555556
FBtr0070948_4	FBtr0070948_4|FBtr0343375_4	FBtr0070948	329	397	X	+	FBgn0029881	6600390..6600458	69	atgagatctttatcgattagatttttcccacaattgttatacttttgtgaacgagaaacaaaaacaaaa	mrslsirffpqllyfceretktk	1.405893791	3.68638583	4.687045108	1.405202815	0.579561516	3.146098098	0.353497625	0.471181283	1.035039823	0	1.175578157	8.566371072	1.713703446	3.645132651	6.108292911	7.946155282	6.444264093	2.395109884	1.143908253	0	1	NA	0.493001263	0.367261478	0.206277012	0.129263137	0.169448296	1.233058603	2.093795439	0	0	1	0	2	1	1	1	0.333333333
FBtr0070948_5	FBtr0070948_5|FBtr0308653_2|FBtr0343375_5	FBtr0070948	594	641	X	+	FBgn0029881	6630749..6630796	48	atgcactgcagccaaaagcgcaacgaaaacacgacgaccaatctttgc	mhcsqkrnentttnlc	1.347314883	4.06901293	6.249393477	1.346652698	0.62483976	5.653145019	1.52445851	8.80520022	1.11590231	0	2.253191468	10.77488861	2.463448703	1.047975637	7.609914918	54.47700689	18.52725927	6.885940917	3.288736228	0	1	NA	0.277313211	0.524659254	0.618831035	8.40210393	0.146637948	2.940370516	2.093795439	0	0	1	1	2	0.555555556	1	1	0.333333333
FBtr0070950_1	FBtr0070950_1	FBtr0070950	106	147	X	+	FBgn0028360	6654646..6654687	42	atggcatcgaaccggctggaactgaaccatcgatattatcag	masnrlelnhryyq	12.93422288	6.380644861	3.124696738	8.464674102	2.380341942	2.584294866	1.742238297	4.257459447	2.125528209	1.543727111	9.334650366	0	2.815369946	1.197686443	0.669003509	31.12971822	10.5870053	33.44599874	22.55133414	0	1	5.483271002	0.255000653	NA	0.618831035	3.554736278	3.177155544	2.940370516	1.483105103	0	0	1	0	1	1	0	2	1
FBtr0070950_2	FBtr0070950_2|FBtr0343377_1	FBtr0070950	242	307	X	+	FBgn0028360	6654782..6654847	66	atgtgctccatccagggtatccacatacaaccaacggacgctgcgccacagccagagttccgggat	mcsiqgihiqptdaapqpefrd	13.62012864	3.509846248	1.704380039	6.365994573	1.514763054	0.822275639	0	0.738897921	0.270521772	6.876602585	19.04970968	1.119468947	1.343699293	0.7621641	1.277188518	31.31229721	10.10577778	107.6710762	67.56858069	0	1	0.925747052	0.079516333	0.734522955	0	0.96947353	0.21181037	3.098454952	1.593508034	1	2	0.555555556	0	0	1	0	1	1
FBtr0070950_3	FBtr0070950_3|FBtr0343377_2	FBtr0070950	416	445	X	+	FBgn0028360	6655119..6655148	30	atgcccaagaagattgtgctcctgaggaac	mpkkivllrn	30.61099415	8.478687408	5.624454129	11.85054374	9.664188286	1.809006406	2.439133616	2.709292375	4.166035289	0	13.51914881	0	2.956138444	5.030283059	1.873209826	33.74059781	29.64361483	41.3156455	53.93527415	0	0	NA	0.714851832	NA	0.825108046	0.538596406	2.224008881	1.138207942	0.766022722	NA	NA	NA	NA	NA	NA	NA	NA	NA
FBtr0070951_1	FBtr0070951_1|FBtr0308594_1	FBtr0070951	52	159	X	+	FBgn0062413	6661698..6661801, 6665000..6665003	108	atgcttgcaattaattcatcaacaatcgtgcgaacaagttgtctgcgggcggaccgtgcgcattttgttttaatattatttatttccttgccgcaggaagtaaatcat	mlainsstivrtsclradrahfvlilfislpqevnh	1.437135876	3.112216608	3.254892436	1.197024621	1.573670506	15.74505576	3.387685578	2.558776132	2.31446405	0	1.752482253	0.684119912	2.326590442	1.39730085	0.780504094	29.67922956	10.29292182	13.77188183	10.96245409	1	1	NA	0.897966586	23.0150526	1.456073023	1.83122778	2.965345175	2.883460119	1.256277264	1	3	0.703703704	11	16	0.004039541	2	3	0.259259259
FBtr0070956_1	FBtr0070956_1|FBtr0070957_1|FBtr0100413_1|FBtr0100414_1|FBtr0100415_1|FBtr0100416_1|FBtr0100419_1|FBtr0100420_1|FBtr0345295_1	FBtr0070956	490	549	X	+	FBgn0029891	6684392..6684451	60	atgagcaaaattggcggagaagaagaggaagcagcagcaagagttaagcaccacaaatct	mskiggeeeeaaarvkhhks	7.006037393	7.797364313	13.04560888	114.1961488	30.65880422	15.67805552	9.350012194	8.669735601	31.84041257	0	7.66085099	0	6.158621758	0.83838051	2.341512283	18.27615715	25.93816297	168.0169584	78.27192224	0	1	NA	4.002010254	NA	1.518198805	10.34105099	13.59822573	0.704604916	2.146580198	36	76	0.007716529	4	14	0.738806586	7	21	0.58136691
FBtr0070959_1	FBtr0070959_1	FBtr0070959	396	455	X	+	FBgn0029895	6699903..6699962	60	atgtgcagcgaaaggaaaggcatgaagaaaagccaagcgcaaagcaaagaaaagcaaatg	mcserkgmkksqaqskekqm	1.401207479	2.725292381	1.640465788	2.693305396	1.166367552	1.809006406	0	0	0.595147898	0	2.253191468	18.47123762	2.463448703	5.868663568	7.024536848	0.702929121	0	2.754376367	2.630988983	1	1	NA	0.517651326	0.097936394	0	0	0.084724148	NA	1.04689772	0	0	1	0	1	1	0	0	1
FBtr0070959_2	FBtr0070959_2|FBtr0332892_3|FBtr0332893_2|FBtr0332894_3	FBtr0070959	1093	1185	X	+	FBgn0029895	6709625..6709717	93	atgcagttgatggccagcggttactcctgttactcctgcagcagctccatctcctttgattccagttccagttccctccgttccaaactcccg	mqlmasgyscyscsssisfdssssslrsklp	6.745266771	16.11732053	9.474886884	1.737616385	0.859994508	9.531324075	1.573634591	3.146275017	2.111815124	1.394334165	2.471242255	3.972309166	2.383982616	2.704453257	1.812783703	5.895534564	9.562456396	11.55061057	2.54611837	0	0	1.246197955	0.348000892	2.399441654	0.660086437	1.163368236	1.164957033	0.616529302	4.536556786	NA	NA	NA	NA	NA	NA	NA	NA	NA
FBtr0070961_1	FBtr0070961_1	FBtr0070961	38	79	X	+	FBgn0029899	6756359..6756400	42	atgccttatggccagctccttcgagtaacatctacaaaaaaa	mpygqllrvtstkk	0.153978844	0.108146523	0.223192624	0	0	0	0	0	0	0	0	0	0	0	0	0	0	0	0	0	1	NA	NA	NA	NA	NA	NA	NA	NA	0	0	1	0	0	1	0	0	1
FBtr0070962_1	FBtr0070962_1|FBtr0339464_1	FBtr0070962	62	121	X	+	FBgn0029899	6759798..6759857	60	atgaatggaaatgtgttttattttatacattgcgtattcttatataagaagtcgcagttt	mngnvfyfihcvflykksqf	9.485096779	5.601989895	2.655992228	15.08251022	20.66136806	0	2.032611347	0	0	4.32243591	2.253191468	0	0	0	0	2.811716484	7.410903707	129.4556892	24.33664809	1	1	3.489354274	9.169823495	NA	NA	NA	NA	0.379402647	5.319372198	6	32	0.978440797	0	1	1	0	0	1
FBtr0070962_2	FBtr0070962_2	FBtr0070962	66	188	X	+	FBgn0029899	6759802..6759894, 6759988..6760017	123	atggaaatgtgttttattttatacattgcgtattcttatataagaagtcgcagttttgagggatattcatggcgcactagttgtgttcgtccgaagagtcggatacgaacagtgcctgctgca	memcfilyiaysyirsrsfegyswrtscvrpksrirtvpaa	7.571252418	5.022219022	3.62007549	17.60502064	23.08351113	0.735368458	2.776249644	0.264321207	0.72579012	3.689884314	3.187441588	0.600690654	0.721009376	0	0.685320668	3.428922542	5.422612469	90.02108125	17.00517269	1	0	4.771157885	7.242018555	1.224204925	3.850504216	NA	1.059051848	0.632337745	5.29374696	NA	NA	NA	NA	NA	NA	NA	NA	NA
FBtr0070963_1	FBtr0070963_1	FBtr0070963	6	92	X	+	FBgn0029502	6771230..6771316	87	atggcccatccctggattggattgcgcaaaaataaacagaacgcaaattgtttttgtgctcggcaattcggcgaattgcactttacc	mahpwiglrknkqnancfcarqfgelhft	7.879469111	5.690744627	4.956415516	3.343413595	0.344739178	2.49518125	0.560720371	1.30793425	0.410446827	6.707228137	8.701980841	5.095513827	5.266683434	0.578193455	3.229672114	14.54336113	12.77742018	43.69010788	39.91845353	0	0	0.498479182	0.039616173	0.48968197	0.106465554	2.262104904	0.127086222	1.138207942	1.09448398	NA	NA	NA	NA	NA	NA	NA	NA	NA
FBtr0070967_1	FBtr0070967_1	FBtr0070967	64	177	X	+	FBgn0029903	6805191..6805249, 6805678..6805732	114	atgtttagcttgacagaaagtgaagaaataacgctgaaaagaggatcactaacccttagaaacgaaactctgaaacggagcagcggagcggagagcgaagcgcaagagagcgac	mfslteseeitlkrgsltlrnetlkrssgaeseaqesd	30.12312434	16.73425146	8.346229446	46.49495631	33.412484	10.47319498	11.7677499	0.285188671	2.505885888	15.35602231	13.87491588	8.425476811	6.223449355	2.647517399	1.72532484	20.71791094	3.900475635	14.49671772	3.115644848	0	1	3.027799476	2.408121555	1.243038847	1.890872606	0.107719281	1.452413963	5.31163706	4.652878754	61	230	0.989242932	7	28	0.873783618	2	9	0.856932378
FBtr0070969_1	FBtr0070969_1	FBtr0070969	46	120	X	+	FBgn0086693	6814023..6814097	75	atgggtcatcgaacaaacaagccgagaaggttgtgcgcattttccccaggaggccagttgagttcggagcaggga	mghrtnkprrlcafspggqlsseqg	0.258684458	0.302810265	0.499951478	0	0	0	0	0	0.238059159	0	0	0	0	0	0	0	0	0	0	0	1	NA	NA	NA	NA	NA	NA	NA	NA	0	0	1	0	0	1	0	0	1
FBtr0070972_1	FBtr0070972_1|FBtr0343321_1	FBtr0070972	90	122	X	+	FBgn0263968	6824585..6824617	33	atgacgaactttggaggcattcgatgtctgcgc	mtnfggirclr	19.98925354	17.3427697	7.243615166	47.98980524	28.47754542	18.09006406	20.69567916	24.62993069	14.60817569	111.990385	91.76634341	82.84070207	62.70596699	24.38925119	120.9071797	30.67327074	67.37185188	62.59946288	9.567232664	0	1	0.428517192	0.310326688	0.218371689	0.330043219	1.009868261	0.120821408	0.455283177	6.543110748	6	22	0.793850504	1	8	0.960981558	3	8	0.531778692
FBtr0070972_2	FBtr0070972_2|FBtr0343321_2	FBtr0070972	113	142	X	+	FBgn0263968	6824608..6824637	30	atgtctgcgctagctccgccaattccctct	msalappips	18.97019356	17.56299535	7.967976683	37.70627555	27.99282124	21.10507474	17.88697985	18.96504663	11.30781007	101.5772439	64.89191427	59.10796039	46.31283562	18.44437121	81.48462743	30.92888133	51.87632595	57.8419037	10.52395593	0	0	0.371207902	0.431376105	0.35705977	0.386220788	1.028229502	0.138772311	0.59620416	5.496213029	NA	NA	NA	NA	NA	NA	NA	NA	NA
FBtr0070974_1	FBtr0070974_1	FBtr0070974	50	103	X	-	FBgn0029905	6820817..6820870	54	atgcatgtgtgtgtgtgtgcattacattacgcatttgctttgcgaattagaagc	mhvcvcalhyafalrirs	33.29364778	17.32747625	6.336190608	13.76578314	1.481101653	3.350011863	0	0.301032486	0.991913164	2.401353284	29.54184369	0	6.021763496	2.794601699	4.162688502	2.34309707	24.70301236	84.16150009	53.35060993	1	1	5.732510593	0.050135722	NA	0	0.107719281	0.238286666	0.094850662	1.577517112	0	4	1	0	0	1	0	0	1
FBtr0070974_2	FBtr0070974_2	FBtr0070974	54	107	X	-	FBgn0029905	6820813..6820866	54	atgtgtgtgtgtgtgcattacattacgcatttgctttgcgaattagaagctaat	mcvcvhyithllcelean	34.37149969	17.74804606	6.509784872	23.94049241	17.77321984	4.690016608	3.161839872	0.602064972	5.290203542	2.401353284	32.29574437	0	6.569196541	2.794601699	4.162688502	2.34309707	28.82018108	107.1146365	56.27393102	1	1	9.96958364	0.550326991	NA	0.481313027	0.215438562	1.270862218	0.081300567	1.9034504	3	5	0.209876543	0	2	1	0	0	1
FBtr0070981_1	FBtr0070981_1|FBtr0070982_1	FBtr0070981	52	87	X	-	FBgn0029897	6744152..6744187	36	atgtgcctagaaagttattttccgaaaattgccact	mclesyfpkiat	38.80266864	74.31468576	38.53792644	15.26206391	2.777065599	8.542530251	1.355074231	2.257743646	4.463609238	68.43856858	98.01382885	61.57079208	124.4041595	60.08393653	60.09881525	100.753174	55.5817778	32.13439094	33.98360769	0	1	0.223003845	0.028333406	0.138743225	0.010892515	0.037576493	0.074271169	1.812701537	0.945585037	2	8	0.804907788	2	4	0.407407407	0	1	1
FBtr0070982_2	FBtr0070982_2	FBtr0070982	151	297	X	-	FBgn0029897	6743141..6743148, 6743950..6744088	147	atggtgtttgcggcgcaattctggctggtggaaatcaacacgtcgaattggccggccagaaaatgcgctgacaccaaaccaattcattttttttcttacatattttttttactgtgggcctgcgggtcaaaactgaaagatattgaa	mvfaaqfwlveintsnwparkcadtkpihffsyiffllwacgsklkdie	553.6639284	725.3541797	657.5892401	59.80237288	33.05274811	33.59583326	64.37985326	17.5827546	56.11394471	67.92399288	85.80520977	127.6651526	147.0025308	156.7258259	59.4457404	84.35149453	326.6847348	60.14658597	114.9044168	0	0	0.880430763	0.385206775	0.263155862	0.437950646	0.112187985	0.943952322	0.258204579	0.52344886	NA	NA	NA	NA	NA	NA	NA	NA	NA
FBtr0070984_1	FBtr0070984_1|FBtr0340265_1	FBtr0070984	221	274	X	-	FBgn0029896	6739713..6739766	54	atgaaatacaaacagaggcaaacaaaacgcatatacaacaaaattaacaagcat	mkykqrqtkriynkinkh	0	0.084113962	1.388754106	0	0	0	0	0	0.330637721	0	0	6.84119912	0.547433045	0	4.683024565	0	0	0	0	0	1	NA	NA	0	0	NA	0.070603457	NA	NA	0	0	1	0	0	1	0	0	1
FBtr0070987_1	FBtr0070987_1|FBtr0310419_1	FBtr0070987	14	61	X	-	FBgn0029894	6698443..6698490	48	atgtcgcttttgttgtttactcgccacattttttttgcccaggccagt	mslllftrhiffaqas	2.42516679	3.974384723	5.956453158	0	0.20827992	13.56754805	3.04891702	2.709292375	1.487869746	6.75380611	7.041223337	12.31415842	11.08551916	20.95951274	5.853780706	19.33055083	18.52725927	10.32891137	19.73241737	0	0	0	0.029580076	1.101784433	0.275036015	0.129263137	0.254172444	1.04335728	0.52344886	NA	NA	NA	NA	NA	NA	NA	NA	NA
FBtr0070988_1	FBtr0070988_1|FBtr0300772_1|FBtr0339491_1|FBtr0339492_1|FBtr0339493_1	FBtr0070988	110	175	X	-	FBgn0029893	6694827..6694892	66	atgacattacggtgcgatcggaagtggcagatatacgctggtcccagctatgtggaaaattcccgg	mtlrcdrkwqiyagpsyvensr	18.91140164	16.51692352	11.00745442	15.1804486	6.513481133	9.31912391	6.282616889	6.650081285	5.139913668	3.929487191	38.30425495	34.70353735	10.74959434	3.810820499	21.7122048	12.78052947	70.74044448	80.12731248	61.58906028	0	1	3.863213661	0.17004589	0.268535274	0.584451533	1.745052355	0.236729237	0.180667927	1.300999108	6	22	0.793850504	10	12	0.000543804	3	10	0.700858609
FBtr0070988_2	FBtr0070988_2|FBtr0300772_2|FBtr0339491_2|FBtr0339492_2|FBtr0339493_2	FBtr0070988	241	285	X	-	FBgn0029893	6694717..6694761	45	atgcaccgcagcacggcgaataaatggaattacaaatcaaagggt	mhrstankwnykskg	24.86245065	22.20608607	14.06113532	18.67358408	5.776296447	5.226018507	1.084059385	1.444955934	2.380591594	4.32243591	6.008510581	21.34454125	2.956138444	5.589203398	6.244032754	23.4309707	49.40602471	58.76002915	60.5127466	0	1	4.320152911	0.961352463	0.244840985	0.366714687	0.258526275	0.381258665	0.474253309	0.971035566	9	11	0.001371742	2	3	0.259259259	2	3	0.259259259
FBtr0070988_3	FBtr0070988_3|FBtr0300772_3|FBtr0339491_3|FBtr0339492_3|FBtr0339493_3	FBtr0070988	264	308	X	-	FBgn0029893	6694694..6694738	45	atggaattacaaatcaaagggttaaggtttgtgcaaaaagcaaaa	melqikglrfvqkak	32.3355572	24.93137845	19.89390257	17.23715454	5.998461694	8.040028472	0.542029692	1.08371695	3.174122125	12.96730773	20.42893597	42.68908251	3.613058098	8.942725437	12.48806551	5.623432969	44.46542224	66.1050328	86.82263643	0	1	1.329277819	0.293625752	0.188339219	0.150019645	0.121184191	0.254172444	0.126467549	0.76138016	2	13	0.961463267	1	6	0.912208505	1	3	0.703703704
FBtr0070988_4	FBtr0070988_4|FBtr0300772_4|FBtr0339491_4|FBtr0339492_4|FBtr0339493_4	FBtr0070988	573	644	X	-	FBgn0029893	6694358..6694429	72	atgctaaaaatggagaagaagaataccgctcatagccaaaaagggaacgaaagaaatgcccgaggaccacaa	mlkmekkntahsqkgnernargpq	26.49719271	17.72701757	14.06113532	9.426568887	3.471331999	3.015010677	0.338768558	1.128871823	1.735848037	4.502537407	8.261702048	20.52359736	1.847586527	2.794601699	6.244032754	0	30.87876545	51.64455687	89.34400087	0	1	2.093612564	0.420171531	0.146904591	0.183357344	0.403947304	0.27800111	0	0.578041686	9	15	0.030827923	1	1	0.333333333	2	3	0.259259259
FBtr0070988_5	FBtr0070988_5|FBtr0300772_5|FBtr0339491_5|FBtr0339492_5|FBtr0339493_5	FBtr0070988	628	726	X	-	FBgn0029893	6694276..6694374	99	atgcccgaggaccacaataacaatagcggagtgatcgccgcaaaaatagagtgcgagagagaaacggcgccagcacacacatattctttatataactac	mpedhnnnsgviaakieceretapahtyslyny	18.61744202	13.25941916	10.17893634	6.202763943	3.63543133	2.740918797	0.739131399	1.477795841	1.623130632	2.619658128	4.779497053	8.955751575	1.492999214	0.5081094	4.257295059	21.30088246	22.45728396	58.42616535	86.50372867	0	1	2.367776115	0.76063052	0.306051231	0.495064828	2.908420591	0.381258665	0.948506618	0.675417884	2	7	0.736625514	1	2	0.555555556	4	7	0.173296754
FBtr0070988_6	FBtr0070988_6|FBtr0300772_6|FBtr0339491_6|FBtr0339492_6|FBtr0339493_6	FBtr0070988	854	895	X	-	FBgn0029893	6694107..6694148	42	atgttatcgaaacaatcggaaggactgcgctcatcctttcga	mlskqseglrssfr	1.693767282	1.622197846	1.339155745	9.23418993	6.902991633	5.599305543	6.388207089	1.161125304	3.400845134	6.174908444	32.18844954	19.35082037	5.278818649	2.395372885	10.03505264	79.33057224	5.293502648	13.77188183	126.8512545	0	1	1.495437546	0.214455549	0.289357528	1.210158468	0.484736765	0.338896591	14.98640456	0.108567171	4	6	0.100137174	2	5	0.53909465	0	3	1
FBtr0070990_1	FBtr0070990_1	FBtr0070990	55	114	X	-	FBgn0029888	6679005..6679064	60	atggttctctcttttccctttttttttcaacgccgtgagtttgttttgttttcaatcatg	mvlsfpfffqrrefvlfsim	0	0.151405132	0.468704511	0	0.333247872	0.904503203	1.219566808	1.08371695	2.083017645	0	0.225319147	0	0	1.67676102	0.468302457	0	0	0	0	0	1	NA	1.479003789	NA	NA	0.646315687	4.448017762	NA	NA	0	0	1	0	0	1	2	4	0.407407407
FBtr0070990_2	FBtr0070990_2	FBtr0070990	179	382	X	-	FBgn0029888	6678737..6678940	204	atgcgacggcttccaattggagtcgcgcgccaattggagtttcgtccacaagtggtcgcagtggtgtgccaattggaacgtccgttccagcgcctggaagtcgctcgcctccgctttccattgtgtaatgattacgaaacgccggcatttgtgcacttttcattggcatttctgctcgccgcgccttgtttacaatcaaaaaaa	mrrlpigvarqlefrpqvvavvcqlerpfqrlevarlrfplcndyetpafvhfslafllaapclqskk	0.28531374	0.267185528	0.275708536	0	0.14702112	0.088676785	0	0.07968507	0.525130499	0	0	0	0.144908747	0	0	0.826975437	0	2.02527674	0.193455072	0	1	NA	NA	NA	0	NA	NA	NA	10.4689772	0	2	1	0	0	1	0	0	1
FBtr0070990_3	FBtr0070990_3	FBtr0070990	306	401	X	-	FBgn0029888	6678718..6678813	96	atgattacgaaacgccggcatttgtgcacttttcattggcatttctgctcgccgcgccttgtttacaatcaaaaaaataacatattttggagttat	mitkrrhlctfhwhfcsprlvynqknnifwsy	0.538925953	0.331198727	0.097646773	0	0.20827992	0.188438167	0	0.169330773	0.185983718	0	0.140824467	0	0	0	0	0.878661401	0	10.32891137	2.466552171	0	1	NA	1.479003789	NA	NA	NA	NA	NA	4.187590879	2	2	0.111111111	0	0	1	0	0	1
FBtr0070990_4	FBtr0070990_4	FBtr0070990	577	651	X	-	FBgn0029888	6678126..6678197, 6678540..6678542	75	atgcagaccgttgcggcactgtatcctatcgtttgtgtgccatccgcaggcgaacagctgttttttcgggaatcg	mqtvaalypivcvpsageqlffres	21.47080998	19.50098104	39.80863645	12.9278659	1.599589785	4.100414521	4.553049416	0.86697356	4.999242347	22.47666673	22.17140404	23.64318416	47.88944279	20.79183664	38.58812242	44.42512045	17.7861689	1.101750547	4.735780169	0	1	0.575168287	0.072146526	0.173429031	0.095074178	0.041697786	0.129553915	2.497734094	0.232643938	1	2	0.555555556	0	0	1	0	0	1
FBtr0070994_1	FBtr0070994_1	FBtr0070994	109	174	X	+	FBgn0029912	6844449..6844514	66	atgtgcctcccaaggagcaggagattgcagcaggagcagccggagcagcaggagtgcgatctggac	mclprsrrlqqeqpeqqecdld	19.89126701	27.87230844	14.20316699	21.05675128	31.65854783	25.49054481	25.50003326	7.881577819	12.17347974	6.876602585	27.85763996	7.836282628	21.2752388	5.335148698	2.554377036	19.80982069	30.31733335	47.57559179	16.14470512	0	1	3.062086404	1.136440412	3.252887373	1.198578004	1.477292999	4.765733316	0.65341567	2.946823211	41	61	6.71E-08	22	32	4.51E-05	7	10	0.019661637
FBtr0071005_1	FBtr0071005_1|FBtr0301860_1	FBtr0071005	243	290	X	+	FBgn0027108	6998914..6998961	48	atggttactactatctttttttttcgtgtgcattctttgaacagaaac	mvttifffrvhslnrn	472.2338666	350.6921377	98.03736017	3365.958419	936.2182402	7790.033836	565.0659543	830.3981131	283.0672192	52.67968766	408.9542514	96.97399752	163.8193388	47.15890367	63.22083163	1.757322803	4.631814817	168.7055525	46.0423072	0	1	63.89480592	2.289298221	80.3311613	3.449323863	17.60851183	4.477435869	0.379402647	3.664142019	183	2246	1	663	6629	1	187	740	0.99999921
FBtr0071010_1	FBtr0071010_1	FBtr0071010	2	85	X	+	FBgn0029931	7040604..7040687	84	atgcagaacagtcgacaaggaattgtcaagcgagtaacatcataccagagtttactacactacaactttcaaacgaaaccgaaa	mqnsrqgivkrvtsyqsllhynfqtkpk	28.79404379	0.270366308	0.390587092	30.39587519	3.332478719	0	0	0	0	3.859317777	15.28951353	0	0	0	0.334501755	0	0	0	0	0	0	7.875971076	0.217958453	NA	NA	NA	0	NA	NA	NA	NA	NA	NA	NA	NA	NA	NA	NA
FBtr0071013_1	FBtr0071013_1	FBtr0071013	103	171	X	+	FBgn0029932	7069515..7069583	69	atggatttttgcgaatttggtaaacgtagctcgagtacggataacacaaaactctcggccgttcgaaac	mdfcefgkrssstdntklsavrn	0	0.065828318	2.988840358	0.468400938	0.289780758	4.194797463	2.120985753	17.19811682	45.28299227	0	0.195929693	1.070796384	0.856851723	3.645132651	2.443317164	0	0	0	0	0	1	NA	1.479003789	3.917455761	2.475324139	4.718104515	18.53340734	NA	NA	0	0	1	0	1	1	26	57	0.036078671
FBtr0071013_2	FBtr0071013_2	FBtr0071013	223	324	X	+	FBgn0029932	7069635..7069736	102	atgcgcggaagtttccacttgtcgaacagtcggagctatcagagccacaggcccagccaaacccacaggtgccacactagtcgacgacgtcgccactgtagc	mrgsfhlsnsrsyqshrpsqthrchtsrrrrhcs	0	0.044530921	3.032793893	0	0	1.418828554	0.71739224	10.99653964	9.627392475	0.63565234	0.132540675	0	0.579634989	0.986330011	3.030192366	0	0	0	0.386910145	0	1	0	0	NA	1.237662069	11.1489456	3.177155544	NA	0	0	0	1	0	1	1	5	16	0.660876748
FBtr0071015_1	FBtr0071015_1	FBtr0071015	160	270	X	+	FBgn0029937	7105044..7105154	111	atgaccaaaacggcggctgcgattcaaacgaagctcaagcgcaagcaaaaacattcgcgcagcgtcaatcaatcgaggcggtacttaatcgggtttagagctatccatagc	mtktaaaiqtklkrkqkhsrsvnqsrryligfraihs	28.08241184	15.87707874	4.855947634	7.861540075	8.106029317	2.281629701	0.439483534	1.025137656	1.44765705	23.9486314	31.91006295	5.990671662	7.590085193	1.812714616	1.771955241	26.5973181	48.07072675	51.36539711	40.17591284	0	0	0.328266778	0.254027368	0.380863755	0.057902319	0.565526226	0.816982854	0.553295527	1.278512259	NA	NA	NA	NA	NA	NA	NA	NA	NA
FBtr0071017_1	FBtr0071017_1|FBtr0071018_1	FBtr0071017	83	115	X	-	FBgn0027342	7110207..7110239	33	atgttaataccaattagattagaatacattcgc	mlipirleyir	10.58254599	9.910154113	3.550791748	23.50521073	2.726573497	9.31912391	1.478262797	1.970394455	1.082087088	1.964743596	6.554738815	11.19468947	2.239498821	0	5.108754071	1.278052947	13.47437038	112.6790332	31.09350616	0	1	11.96350037	0.415969816	0.832459349	0.660086437	NA	0.21181037	0.094850662	3.623876722	0	6	1	0	3	1	0	0	1
FBtr0071017_2	FBtr0071017_2|FBtr0071018_2	FBtr0071017	184	231	X	-	FBgn0027342	7110091..7110138	48	atgtgtgaaagattcgatggtttgctagatcgttttcgggttaatccc	mcerfdglldrfrvnp	7.544963347	4.636782176	3.027049965	26.25972761	31.86682775	53.13956318	37.09515707	21.674339	28.26952518	8.104567332	14.08244667	9.235618812	8.006208285	0	9.951427201	7.029291211	9.263629634	24.10079321	23.0211536	0	1	3.240114683	2.262875798	5.753763149	4.633299029	NA	2.84075084	0.758805294	1.04689772	7	20	0.520657312	18	36	0.02834921	7	18	0.391489654
FBtr0071020_1	FBtr0071020_1	FBtr0071020	66	233	X	-	FBgn0029935	7100525..7100532, 7102076..7102235	168	atgcagtgcagcaagctctgggtccctgagaatcctgcgtgggcctgggattccgaatcctcttccgccccggatccgcacgtcagcgcggcatccgcatccgccaccgcttccgcccacgcacagcatccgcagccacatccgcggcagcaaaaaaacgtctatcca	mqcsklwvpenpawawdsesssapdphvsaasasatasahaqhpqphprqqknvyp	23.36628955	12.08537395	7.421154754	5.771368706	1.606730811	1.292147433	1.306678723	0.290281326	0.318829231	1.929658889	9.012765871	0.879582744	2.463448703	0.598843221	1.338007019	7.029291211	7.940253972	23.60894029	15.73895195	0	0	2.990875092	0.178272778	1.46904591	0.530426601	0.484736765	0.238286666	0.885272843	1.500032554	NA	NA	NA	NA	NA	NA	NA	NA	NA
FBtr0071036_1	FBtr0071036_1|FBtr0071037_1|FBtr0309875_1|FBtr0334881_9	FBtr0071036	501	578	X	-	FBgn0004646	6977506..6977583	78	atgcatcgaaagctgaaggcgaagagaattcgaaacaagacaagaaccggcaagagaaagttaaagtcgcgtctagca	mhrklkakrirnktrtgkrklksrla	88.30094466	132.7124217	27.58145775	174.4433187	128.1722584	156.0847835	93.81283138	11.46239082	40.97364378	74.81139076	136.2314226	636.5472658	135.6791747	67.71534887	158.5023699	0	0	15.89063288	3.035756519	1	1	2.33177484	0.940842105	0.245205332	0.691431324	0.169273156	0.258504928	NA	5.234488599	70	255	0.981534853	37	144	0.980771057	13	50	0.896471696
FBtr0071042_1	FBtr0071042_1|FBtr0343323_1	FBtr0071042	51	98	X	-	FBgn0029911	6843824..6843871	48	atgtataaaaaaaaattaaaaaaaaatatggaaaacggtcatttaaat	mykkklkknmenghln	11.04798204	7.191743784	4.784691881	12.11987428	1.45795944	4.89939235	2.540764183	0.677323094	5.579511548	120.2177488	17.18058494	21.54977723	10.1617259	5.239878186	38.04957459	0	0	18.93633752	69.0634608	0	1	0.100816014	0.084860873	0.227352343	0.250032741	0.129263137	0.146637948	NA	0.274187498	2	6	0.648834019	0	2	1	1	2	0.555555556
FBtr0071047_1	FBtr0071047_1	FBtr0071047	9	92	X	+	FBgn0029942	7286659..7286742	84	atgttgtcgaaaaataaaacaccggtcagctggactccgtacacaattggcaaaatgttgaaatttatcgaaattgctgcaaat	mlsknktpvswtpytigkmlkfieiaan	0.153978844	0.432586092	0.502183404	0	0.119017097	0.215357905	0.29037305	0	0.212552821	0	0.482826743	0	0.703842487	0	0	0	0	0	0.469819461	0	0	NA	0.246500632	NA	0.412554023	NA	NA	NA	0	NA	NA	NA	NA	NA	NA	NA	NA	NA
FBtr0071048_1	FBtr0071048_1	FBtr0071048	331	384	X	+	FBgn0024250	7308269..7308322	54	atgaaagcgcaagcgtcgcacgcaagtagcaacaacagctacaacaaaagcacc	mkaqashassnnsynkst	12.93422288	13.12177813	0.694377053	9.576196964	2.221652479	6.36502254	1.355074231	1.806194917	0	0	5.00709215	4.104719472	3.010881748	0	0.520336063	14.83961478	8.234337452	3.060418185	0.730830273	0	1	NA	0.443701137	1.550659572	0.450058934	NA	0	1.802162574	4.187590879	2	3	0.259259259	0	4	1	2	2	0.111111111
FBtr0071049_1	FBtr0071049_1	FBtr0071049	160	198	X	+	FBgn0029944	7324373..7324411	39	atgcgaccgcgaagctatcgtaaagcacagaaaaacgga	mrprsyrkaqkng	44.6064866	26.67059638	17.42619335	82.87093527	73.82722086	17.16236847	3.752513255	0.416814212	4.120254682	3.3249507	29.11816666	5.68345773	5.684881622	1.289816169	4.322791906	15.14001184	0	61.44378049	86.01310136	0	1	24.9239591	2.535435068	3.019705483	0.660086437	0.323157843	0.953146663	NA	0.714353738	21	37	0.002864161	2	2	0.111111111	0	2	1
FBtr0071052_1	FBtr0071052_1|FBtr0329894_1	FBtr0071052	201	248	X	+	FBgn0026144	7337552..7337599	48	atgcgcgttgcaatcgaaataataacaagagttcaacaacaaaatccc	mrvaieiitrvqqqnp	58.47346594	88.57200239	77.6291846	162.2716501	4.582158239	28.64260143	5.589681203	3.725277016	7.439348731	16.20913466	45.34547829	454.0845916	28.94552226	39.82307421	88.97746674	0	0	752.2890451	147.1709462	0	1	10.01112357	0.101049948	0.063077678	0.193110394	0.093545692	0.083609356	NA	5.111668196	13	22	0.011603115	5	8	0.087943911	1	3	0.703703704
FBtr0071053_3	FBtr0071053_3	FBtr0071053	473	526	X	+	FBgn0026144	7338178..7338231	54	atgaaaattgggagcgggaatgttcacgaaacgaggccagtgctaagtaaactg	mkigsgnvhetrpvlskl	0	0.504683774	0.694377053	0	0	0	0	0	0	1.200676642	0.250354608	1.368239824	0	0	2.601680314	0	0	0	0	0	1	0	0	0	NA	NA	0	NA	NA	0	0	1	0	0	1	0	0	1
FBtr0071057_1	FBtr0071057_1|FBtr0345910_1	FBtr0071057	13	108	X	+	FBgn0029950	7418606..7418701	96	atgcgtgcctccgagcggtgcgatcgctgcgattctcttagtttttttctcatttttttctcgctttcttttgtttttttttttttttgttttgag	mrasercdrcdslsffliffslsfvffffcfe	0	0.047314104	0.585880638	0	0.10413996	2.82657251	0.508152837	4.571930884	0.185983718	0	0	0.769634901	1.231724352	11.00374419	0.292689035	0	0	0	0	0	0	NA	NA	3.672614776	0.412554023	0.415488656	0.635431109	NA	NA	NA	NA	NA	NA	NA	NA	NA	NA	NA
FBtr0071066_1	FBtr0071066_1|FBtr0346619_1	FBtr0071066	442	471	X	-	FBgn0025549	7290828..7290857	30	atggtcgtggacgttgttgtcgctgacagc	mvvdvvvads	19.6169047	8.63009254	5.780688966	123.8920482	42.32247973	29.54710463	13.82175716	18.42318815	6.546626883	146.962821	173.495743	46.79380198	31.03945366	18.44437121	50.5766653	105.4393682	29.64361483	148.7363238	167.0678004	0	1	0.843016264	0.243939586	0.631432014	0.445296406	0.998851516	0.12943967	3.556899817	0.890275226	47	54	4.20E-16	2	3	0.259259259	3	5	0.209876543
FBtr0071066_2	FBtr0071066_2	FBtr0071066	475	510	X	-	FBgn0025549	7290789..7290824	36	atgttatggcaacacttgcaacctgaattcgtgtgg	mlwqhlqpefvw	9.521025176	4.163641138	2.603913949	44.88842327	96.08646974	78.89277938	20.32611347	15.35265679	10.9110448	99.05582295	115.2882968	36.94247525	19.70758962	6.986504248	26.5371392	9.372388281	18.52725927	84.92660464	89.89212358	1	1	0.453162893	0.833445132	2.135557481	1.031385058	2.197473336	0.411161306	0.505870196	0.944761357	24	114	0.998600838	14	36	0.293315283	4	14	0.738806586
FBtr0071066_3	FBtr0071066_3|FBtr0346619_3	FBtr0071066	590	637	X	-	FBgn0025549	7290381..7290395, 7290566..7290598	48	atgacaactctacacttgtgtgtgtttgtgttgagtgagacagcggag	mttlhlcvfvlsetae	37.32062227	19.11489795	11.13173213	40.39958094	16.45411368	7.914403027	6.09783404	2.370630828	3.347706929	21.61217955	31.54468055	10.77488861	4.31103523	4.191902549	8.78067106	7.029291211	18.52725927	20.65782275	71.53001297	0	1	1.869296933	0.521612944	0.734522955	1.414470937	0.565526226	0.381258665	0.379402647	0.288799371	5	22	0.903842011	1	2	0.555555556	0	0	1
FBtr0071068_1	FBtr0071068_1|FBtr0114613_1|FBtr0331733_1	FBtr0071068	31	75	X	+	FBgn0004198	7609178..7609222	45	atgcatttttttgagcacgtaacaagaaacatactacttaaggtg	mhffehvtrnillkv	0.57485435	4.340280459	1.978974601	3.591073862	2.221652479	22.51207972	12.46668293	2.1674339	6.34824425	1.44081197	2.102978703	55.82418482	7.88303585	8.942725437	13.73687206	11.24686594	24.70301236	0	0	0	1	2.49239591	1.056431278	0.403267505	1.581457089	0.242368383	0.462131716	0.455283177	NA	1	2	0.555555556	0	2	1	0	0	1
FBtr0071068_2	FBtr0071068_2|FBtr0114613_2|FBtr0331733_2	FBtr0071068	158	199	X	+	FBgn0004198	7609305..7609346	42	atgccaggccttattagccccaaattggtagaatccaaaaac	mpglispklveskn	1.385809594	8.11098923	6.026200853	5.386610792	0.714102583	39.1951388	3.484476594	10.06308597	3.825950776	3.087454222	8.36899688	45.73830269	23.93064454	13.17455087	29.43615441	22.09205809	15.88050794	0	0	0	1	1.744677137	0.085327142	0.856943448	0.145607302	0.76382763	0.129974545	1.39114304	NA	2	3	0.259259259	4	8	0.258649596	1	5	0.868312757
FBtr0071071_1	FBtr0071071_1	FBtr0071071	278	328	X	+	FBgn0029957	7729032..7729082	51	atgtgtttgtgcgtgcatttcgacgagaacgaaagcctctcttttcgtggg	mclcvhfdeneslsfrg	30.17985339	18.16861587	8.271256072	18.37784859	9.213323518	9.2223856	4.782614933	1.912441677	0.700173998	1.27130468	11.92866071	1.448724519	3.767627428	0.986330011	0.550944066	20.67438592	13.07806537	11.34154974	23.98842896	0	1	14.45589628	0.772368646	6.365865612	1.269396994	1.938947061	1.270862218	1.580844363	0.472792519	5	12	0.368479286	1	3	0.703703704	2	2	0.111111111
FBtr0071072_1	FBtr0071072_1|FBtr0307272_1	FBtr0071072	24	140	X	+	FBgn0029959	7734946..7735062	117	atgagaaaaaaacacaaaacaaaacaaaattcgaaggaatttgaattctcgaatatttataatttaacaaccaccagcgacagccggaaatatctcattgcaaagccagtaatcgtg	mrkkhktkqnskefefsniynltttsdsrkyliakpviv	12.21565494	6.599710895	5.648490258	29.28106379	6.835853783	16.08005694	3.960986214	2.084071058	2.136428353	3.3249507	18.8343697	24.62831683	9.980125515	4.29938723	13.68884104	6.488576503	1.90023172	19.06875946	17.53992655	0	1	8.806465549	0.362945715	0.652909294	0.396887415	0.484736765	0.156070799	3.414623825	1.087163017	16	26	0.002966415	1	8	0.960981558	0	4	1
FBtr0071074_1	FBtr0071074_1|FBtr0333748_1	FBtr0071074	95	148	X	+	FBgn0016041	7736987..7737040	54	atgtgctttatttcgtttattaaatttttcgcaaagtttagtccacttgataga	mcfisfikffakfspldr	0.119761323	0	0	0	0	0	0	0	0	0	0	0	0	0	0	0	0	0	0	0	1	NA	NA	NA	NA	NA	NA	NA	NA	0	0	1	0	0	1	0	0	1
FBtr0071076_1	FBtr0071076_1|FBtr0307273_2	FBtr0071076	75	155	X	-	FBgn0029958	7734284..7734364	81	atgtacaaacaagccgccggccaatcaaaagcaacagcggaaaataagatccctttgtcagcaaccggcaaccggagtcgg	mykqaagqskataenkiplsatgnrsr	8.303451726	12.28063851	8.274659881	5.187106689	3.82617927	6.700023726	3.613531283	4.214454806	3.967652656	2.401353284	4.172576792	2.736479648	9.306361767	0	0.346890709	16.66202361	24.70301236	36.72501822	38.00317419	0	1	2.160076455	0.916982349	2.448409851	0.388286139	NA	11.43775996	0.674493595	0.966367126	2	6	0.648834019	2	5	0.53909465	0	2	1
FBtr0071083_1	FBtr0071083_1	FBtr0071083	123	227	X	-	FBgn0052719	7512845..7512902, 7547178..7547224	105	atgcttgctgatctagtgcagaacctatgcgaaattgtagttgaacggcgtggcaccgagagaatttttgttgtgagtgtactttttttgtattatgcaaggaaa	mladlvqnlceivverrgterifvvsvlflyyark	0.061591538	0	0.044638525	0.615612662	0	0.172286324	0.23229844	0	0	0	0	0	0	0	0	0.803347567	0	0	0.375855569	0	0	NA	NA	NA	NA	NA	NA	NA	0	NA	NA	NA	NA	NA	NA	NA	NA	NA
FBtr0071087_1	FBtr0071087_1|FBtr0309827_1	FBtr0071087	32	106	X	+	FBgn0029966	7874425..7874499	75	atgtgtatacggctttttggattttatatatttaaagttaatttattgtgcatttgcattttcagatttcgccga	mcirlfgfyifkvnllcicifrfrr	0	0	0	0	0	0	0	0	0	0	0	0	0	0	0	0	0	0	0	0	1	NA	NA	NA	NA	NA	NA	NA	NA	0	0	1	0	0	1	0	0	1
FBtr0071087_2	FBtr0071087_2|FBtr0309827_4	FBtr0071087	149	187	X	+	FBgn0029966	7874765..7874803	39	atgcgatggagttggccaaagtgcaggacatcagtttgc	mrwswpkcrtsvc	0	0	0	0	0	0	0	0	0	0	0	0	0	0	0	0	0	0	0	0	1	NA	NA	NA	NA	NA	NA	NA	NA	0	0	1	0	0	1	0	0	1
FBtr0071087_3	FBtr0071087_3	FBtr0071087	154	207	X	+	FBgn0029966	7874770..7874823	54	atggagttggccaaagtgcaggacatcagtttgctaggagccaccgatgaaaca	melakvqdisllgatdet	0	0	0	0	0	0	0	0	0	0	0	0	0	0	0	0	0	0	0	0	0	NA	NA	NA	NA	NA	NA	NA	NA	NA	NA	NA	NA	NA	NA	NA	NA	NA
FBtr0071092_1	FBtr0071092_1|FBtr0340148_1	FBtr0071092	100	240	X	+	FBgn0029976	7912188..7912328	141	atgaatcggattcatgacgtgacgtgttatcagggccagcccaatcccaactgcgcagcagcagcgacagcaacaacaataacaacaacacatcaagctgaatcgaaggagcgtgtaatcagtaatcagagtcgcttgttt	mnrihdvtcyqgqpnpncaaaatattittthqaeskervisnqsrlf	2.522632122	3.382455083	2.526350554	39.88384161	24.53271568	41.56865784	36.15453374	9.107833943	26.08520576	0	3.259936592	1.048013482	1.362758857	0	1.394943487	3.888544074	3.153576046	3.516225149	5.877741344	0	1	NA	7.525519282	39.66423958	26.53039718	NA	18.69982978	1.233058603	0.598227268	56	107	3.94E-05	43	139	0.753086889	34	69	0.004419818
FBtr0071092_2	FBtr0071092_2|FBtr0340148_2	FBtr0071092	668	724	X	+	FBgn0029976	7912756..7912812	57	atggtcagcgggtcgaaaatgtacaaaactcatcaaatattcagaagaagtaggcaa	mvsgskmykthqifrrsrq	6.46711144	8.685873379	8.716259323	3.969081637	1.929329785	16.50321634	3.851263604	7.129716777	21.30003005	2.274966269	5.929451231	0	2.593103898	0.8825058	2.957699725	4.439552344	3.900475635	5.798687088	14.53967596	0	1	1.744677137	0.325380834	NA	1.485194483	8.078946087	7.201552567	1.138207942	0.398818179	1	5	0.868312757	4	13	0.677575999	3	13	0.861267761
FBtr0071093_1	FBtr0071093_1	FBtr0071093	17	76	X	+	FBgn0260858	7920425..7920484	60	atgtgcacccgcgcacacacacacgcacacacagaggggaacggcacagatttactgcgt	mctrahthahtegngtdllr	79.11432995	72.6744635	49.9170304	3.231966475	0.666495744	1.809006406	1.219566808	4.063938563	0.297573949	4.32243591	10.1393616	7.388495049	7.390346109	0	2.341512283	80.83684893	59.28722966	26.16657548	34.20285678	0	0	0.747718773	0.065733502	0.244840985	0.165021609	NA	0.127086222	1.363478263	0.765040641	NA	NA	NA	NA	NA	NA	NA	NA	NA
FBtr0071095_1	FBtr0071095_1	FBtr0071095	104	166	X	+	FBgn0004403	7933845..7933907	63	atgtgccttcctccagagtgttcagagcgtcgactgaaaatgacaaacaagctgcccggcagc	mclppecserrlkmtnklpgs	9.649340879	11.75192217	4.687045108	16.9293482	24.27948781	11.77289883	17.0352189	5.418584751	10.48593916	45.28266192	62.87477143	5.86388496	58.65354055	7.984576283	21.4081123	6.694563058	3.529001765	9.181254555	12.52851897	0	1	0.373859387	0.38615628	2.007696078	0.290438032	0.678631471	0.48981148	1.897013236	0.732828404	28	42	1.03E-05	7	13	0.103539245	6	7	0.006858711
FBtr0071095_2	FBtr0071095_2	FBtr0071095	239	271	X	+	FBgn0004403	7933980..7934012	33	atgtggaaattcccttgctattcccgcagttgc	mwkfpcysrsc	95.24291394	173.565338	104.1092141	7.835070244	2.120668276	33.98739308	5.173919791	4.925986137	5.951478984	102.166667	373.2104413	129.8583978	687.526138	80.78939458	88.55173723	25.56105895	350.3336298	7.511935545	243.9644329	0	1	0.076689105	0.005682232	0.26172657	0.007525415	0.060973178	0.06720906	0.072962048	0.030791109	0	0	1	5	7	0.04526749	0	0	1
FBtr0071102_1	FBtr0071102_1|FBtr0301677_1	FBtr0071102	85	129	X	+	FBgn0003447	7969787..7969831	45	atgcgtctcgtcttagaaaaacctgcaatcagtaatctcgaatcg	mrlvlekpaisnles	43.25778985	72.06884297	14.26944844	88.340417	17.77321984	157.9865595	15.71886108	7.586018651	2.777356859	12.96730773	73.00340355	14.7769901	22.00680841	4.471362719	4.995226203	1.874477656	0	121.1925601	42.09582372	0	1	6.812548821	0.243457414	10.69138968	0.714272637	1.696578678	0.55600222	NA	2.878968729	16	38	0.164441369	11	33	0.56511536	2	6	0.648834019
FBtr0071106_1	FBtr0071106_1	FBtr0071106	164	241	X	+	FBgn0029993	8076040..8076117	78	atgcccttcacgctgcaatccaatcacatagaactccttctctgcagctttagctttggattccctgaagaattggct	mpftlqsnhielllcsfsfgfpeela	0.16582337	0.465861946	0.060090322	0	0.128172258	0.231923898	0.625418876	0	0.457806076	0	0.346644841	0	0	0	0	0	0	0	0	0	1	NA	0.369750947	NA	NA	NA	NA	NA	NA	0	0	1	0	0	1	0	0	1
FBtr0071109_1	FBtr0071109_1|FBtr0071111_1	FBtr0071109	6	47	X	-	FBgn0029997	8102049..8102090	42	atgccccacctctacattaaaaggagaagagcaaataggaaa	mphlyikrrranrk	1.539788438	1.081465231	1.004366809	0	0.238034194	0	0	0	0	0	0.643768991	0	0	0	0	3.012553376	0	5.902235071	0	0	0	NA	0.369750947	NA	NA	NA	NA	NA	NA	NA	NA	NA	NA	NA	NA	NA	NA	NA
FBtr0071109_2	FBtr0071109_2	FBtr0071109	289	348	X	-	FBgn0029997	8101748..8101807	60	atgtatatctgtgcaacaacaatttgtcgctcatactttttagatacagtgctctctctt	myicatticrsyfldtvlsl	0.431140763	0.151405132	0.703056766	7.00259403	1.332991488	1.507505338	0	0.270929238	0	0	2.929148908	0	0.492689741	0.83838051	0.936604913	2.108787363	7.410903707	27.54376367	8.550714194	0	1	NA	0.455078089	NA	0	0.323157843	0	0.284551985	3.221223753	4	4	0.012345679	0	0	1	0	0	1
FBtr0071109_3	FBtr0071109_3|FBtr0071111_2	FBtr0071109	444	494	X	-	FBgn0029997	8101602..8101652	51	atgttaatacaattgcaacacttcttgttgctaaagtttcgccttatcgag	mliqlqhflllkfrlie	4.438213733	2.226546063	2.848988203	6.970908084	0.19602816	0	0	0.318740279	0	1.27130468	1.060325397	0	0	0	0.550944066	3.307901746	4.359355122	76.15040543	3.869101445	0	1	5.483271002	0.184875474	NA	NA	NA	0	0.758805294	19.68167713	1	2	0.555555556	0	0	1	0	0	1
FBtr0071109_4	FBtr0071109_4|FBtr0071111_3|FBtr0340140_1	FBtr0071109	852	914	X	-	FBgn0029997	8101182..8101244	63	atgcaaacgtccttggctcctggacgccaacagcggatgtgcgggagggcgcaggacgaagga	mqtslapgrqqrmcgraqdeg	21.45438557	10.74255462	11.15963121	25.13751703	18.56666715	0.861431622	1.548656264	1.548167072	1.983826328	1.029151407	2.575075963	2.345553984	1.407684973	0.798457628	0.44600234	6.694563058	3.529001765	66.89199748	13.78137086	0	1	24.42547992	7.210143474	0.367261478	1.100144062	1.938947061	4.448017762	1.897013236	4.853798519	27	37	9.59E-07	0	0	1	1	3	0.703703704
FBtr0071109_5	FBtr0071109_5|FBtr0340140_2	FBtr0071109	1024	1119	X	-	FBgn0029997	8099525..8099616, 8101069..8101072	96	atggcagaggcagcggcaggaggtggccctggtggaggagcaagtgttcccagtggaggaggtggcaacgacatcggtttaggcatcggcatcgag	maeaaagggpgggasvpsggggndiglgigie	6.871305905	4.920666799	7.274684594	23.90308539	11.24711568	3.015010677	3.302993438	4.233269337	3.533690647	1.350761222	9.857712671	0	3.541207511	0.523987819	2.048823247	12.30125962	0	30.98673412	4.522012314	0	0	17.69601096	1.14094578	NA	0.932730835	8.078946087	1.724741581	NA	6.852421438	NA	NA	NA	NA	NA	NA	NA	NA	NA
FBtr0071110_1	FBtr0071110_1	FBtr0071110	106	147	X	-	FBgn0029997	8099925..8099966	42	atgaaaattgcattttcctcttcctgtgtgggggtgctccat	mkiafssscvgvlh	0.461936531	1.297758277	2.789907802	0	0	0	0	0	0.425105642	0	0.965653486	0	1.05576373	0	1.338007019	2.008368917	0	3.934823381	3.75855569	0	1	NA	0	NA	0	NA	0.317715554	NA	1.04689772	0	0	1	0	0	1	0	0	1
FBtr0071112_1	FBtr0071112_1	FBtr0071112	8	82	X	-	FBgn0029996	8093983..8094057	75	atggtcacactctgcaggcgctggtcacactacaaattttccaagtctttcatattccggaaaacaaaacaaaat	mvtlcrrwshykfsksfifrktkqn	33.37029503	19.98547746	13.43619598	18.96086999	1.866188083	3.376811958	0.325217815	0.65023017	0.714177478	3.457948728	15.14144666	3.940530693	1.379531274	0.670704408	4.121061617	23.61841847	0	100.2592997	38.41243915	0	0	5.483271002	0.123250316	0.856943448	0.235745156	0.96947353	0.173299393	NA	2.610073767	NA	NA	NA	NA	NA	NA	NA	NA	NA
FBtr0071112_2	FBtr0071112_2|FBtr0071113_2|FBtr0071114_2	FBtr0071112	335	403	X	-	FBgn0029996	8090035..8090103	69	atgcggagcagttcgtggctggcggagcagcagctgggcaaccggaagcggatagcggatgtaactcaa	mrssswlaeqqlgnrkriadvtq	69.35742704	51.87271489	49.18000954	189.7023801	125.9097394	45.09407273	39.59173405	8.245672447	22.2533562	26.31047946	146.7513399	77.09733964	53.33901974	16.03858366	34.61365983	48.28817441	19.33279228	647.8772236	210.4791186	0	1	7.210145311	0.857980169	0.584897909	0.742265873	0.514114751	0.642906769	2.497734094	3.078106882	94	221	0.002682259	14	32	0.144362601	5	19	0.812063383
FBtr0071113_1	FBtr0071113_1	FBtr0071113	81	158	X	-	FBgn0029996	8091956..8092033	78	atgtggataggggagacggagggccagcaacaactaaaaacatcatcaccaaaaaccacaacaatagttgcaagtaaa	mwigetegqqqlktsspktttivask	29.43364822	40.23882554	47.71171558	25.68998993	18.71314973	11.36427101	19.07527571	2.292478164	7.095994174	4.156188375	6.759574403	22.73383092	5.11639346	1.934724253	1.080697977	7.029291211	0	185.390717	28.33372751	1	1	6.181141857	2.768391709	0.499883678	3.728265987	1.184912093	6.566121458	NA	6.543110748	55	71	3.25E-14	25	30	2.44E-08	10	13	0.001647721
FBtr0071114_1	FBtr0071114_1	FBtr0071114	81	191	X	-	FBgn0029996	8090110..8090147, 8091961..8092033	111	atgtggataggggagacggagggccagcaacaactaaaaacatcatcaccaaaaaccacaacaatagttgcaagcagctcccgttttgctctggacggtgccagtgagagt	mwigetegqqqlktsspktttivasssrfaldgases	31.98598361	37.23747848	42.98569297	116.1760922	37.46786884	38.78770492	27.24797913	15.37706483	10.45530092	8.177581452	32.88441602	34.6127696	12.65014199	4.984965193	8.353503278	19.75800773	2.002946948	535.9867524	81.41844284	1	1	14.20665669	1.139380697	1.120618355	2.153966268	3.084688506	1.25160673	9.864468827	6.583112299	68	130	6.42E-06	28	60	0.021859547	12	30	0.276135635
FBtr0071118_1	FBtr0071118_1	FBtr0071118	20	67	X	-	FBgn0004656	8061370..8061417	48	atgacagccttgtttttgttgcgcttacgttacgaaattaatgtaaag	mtalfllrlryeinvk	3.907213162	5.29917963	2.831756419	2.019979047	2.915918879	2.261258008	0	0	0	5.403044888	7.041223337	0	0.923793264	0	1.170756141	11.42259822	9.263629634	86.07426146	20.55460143	1	1	0.373859387	0.414121061	NA	0	NA	0	1.233058603	4.187590879	0	0	1	0	1	1	0	0	1
FBtr0071118_2	FBtr0071118_2|FBtr0071120_1|FBtr0071121_2|FBtr0301309_2	FBtr0071118	206	286	X	-	FBgn0004656	8060046..8060126	81	atgttgtatatgttcaattcaaaattcagcaacaatagcaacaacgcaattcagcaacaacaacaaacaaaaccgacaagc	mlymfnskfsnnsnnaiqqqqqtkpts	21.7167199	17.38355223	10.18419678	38.30478786	21.72282424	23.22674892	12.34623188	4.41514313	7.494455018	12.00676642	59.08368738	60.20255225	13.32087076	4.968180799	18.03831684	11.45514123	21.95823321	372.3508792	123.7539262	1	1	3.190266765	0.367661959	0.385810037	0.926833696	0.88868407	0.415474187	0.52167864	3.008800533	3	6	0.319615912	1	1	0.333333333	0	1	1
FBtr0071118_3	FBtr0071118_3	FBtr0071118	159	296	X	-	FBgn0004656	8060036..8060158, 8061264..8061278	138	atgaaaaagctaaaattgcaactttttaacaatcgtgtacaatctgtatgttgtatatgttcaattcaaaattcagcaacaatagcaacaacgcaattcagcaacaacaacaaacaaaaccgacaagctaaacttggc	mkklklqlfnnrvqsvccicsiqnsatiattqfsnnnkqnrqaklg	13.87148541	11.12498581	6.351285762	26.69885349	13.90947639	14.15744144	7.423450135	2.709292375	4.528299227	7.517279844	36.73681741	36.94247525	8.032984901	2.916106121	11.60575653	7.640533925	14.49959421	220.3501093	82.6473713	1	1	3.551664172	0.37862497	0.383229368	0.924121012	0.9290788	0.390176997	0.526948121	2.666147826	4	46	0.99998269	1	22	0.999866343	1	12	0.992292653
FBtr0071118_4	FBtr0071118_4|FBtr0071119_1|FBtr0071120_3|FBtr0071121_3|FBtr0071122_2|FBtr0301309_3|FBtr0333307_1|FBtr0333309_2	FBtr0071118	529	597	X	-	FBgn0004656	8056006..8056074	69	atgactctagtagcagttgtacttgtcaagtccttggccctcgaatcaggtgaagccagccgatttcaa	mtlvavvlvkslalesgeasrfq	28.86768585	17.37867605	11.20815134	112.4162252	33.03500643	46.40494694	12.37241689	18.14047938	7.762798675	56.37959883	79.74338499	74.95574688	24.4202741	21.14176938	55.78907525	83.74025182	67.66477298	523.3315097	173.3021004	1	1	1.993916728	0.414266418	0.619097919	0.506645292	0.858039791	0.139145498	1.237575302	3.01976438	44	86	0.000482105	13	24	0.028441128	5	13	0.447961298
FBtr0071118_5	FBtr0071118_5|FBtr0071119_2|FBtr0071120_4|FBtr0071121_4|FBtr0071122_3|FBtr0301309_4|FBtr0333307_2|FBtr0333309_3	FBtr0071118	597	650	X	-	FBgn0004656	8055880..8055893, 8055967..8056006	54	atgagaggagcctgggccctgagaatctggagcaggcgagtgcacagacattgc	mrgawalriwsrrvhrhc	21.31751549	12.44886643	8.158930373	138.2563437	22.21652479	22.1100783	12.64735949	15.95472177	8.927218477	49.22774231	88.12482185	60.20255225	26.00306964	13.9730085	54.11495053	28.8981972	41.17168726	195.8667638	122.7794859	1	1	2.80850466	0.252102919	0.367261478	0.48637948	1.14182438	0.164967692	0.701894897	1.595272716	21	81	0.939849404	3	27	0.998200303	1	3	0.703703704
FBtr0071118_6	FBtr0071118_6|FBtr0071119_3|FBtr0071120_5|FBtr0071121_5|FBtr0071122_4|FBtr0301309_5|FBtr0333307_3|FBtr0333309_4	FBtr0071118	656	853	X	-	FBgn0004656	8055677..8055874	198	atgaagcaatcactacggaccactacacaattttatcccttgaacaagaagagattcttatcaaaaaccagaacagaagcaccaggatcaggagttgaaaaaacgataggcggcggaggattaccaggagtaggagtcgcaagaacagcaggagaaggcgtaatcagtcgcaggaggaggaggtggtcaccggccaca	mkqslrtttqfyplnkkrflsktrteapgsgvektigggglpgvgvartagegvisrrrrrwspat	27.40356817	20.60027406	13.39832086	64.31286825	36.50578961	18.27279198	8.746388218	5.090185675	7.935305313	41.58707278	50.25299758	33.21091209	16.7215912	9.654078597	30.79443426	30.03424427	15.72009877	257.4924573	109.2259063	1	1	1.546462974	0.726440041	0.550204461	0.523059565	0.527257534	0.257686348	1.91056333	2.357430267	85	189	0.000576608	10	33	0.70478973	9	30	0.713984447
FBtr0071120_2	FBtr0071120_2	FBtr0071120	20	184	X	-	FBgn0004656	8060036..8060158, 8061376..8061417	165	atgacagccttgtttttgttgcgcttacgttacgaaattaatttgcaactttttaacaatcgtgtacaatctgtatgttgtatatgttcaattcaaaattcagcaacaatagcaacaacgcaattcagcaacaacaacaaacaaaaccgacaagctaaacttggc	mtalfllrlryeinlqlfnnrvqsvccicsiqnsatiattqfsnnnkqnrqaklg	12.34630366	10.54330285	6.050549139	22.52582695	12.299876	12.49858972	6.208703749	2.265953623	3.787304808	7.858974383	31.87241749	30.89734293	6.987236321	2.438925119	9.706632735	7.157096506	14.82180741	209.3326039	72.47178743	1	1	2.866255297	0.385909729	0.404519888	0.888577896	0.9290788	0.390176997	0.482876096	2.888470276	4	46	0.99998269	1	22	0.999866343	1	12	0.992292653
FBtr0071121_1	FBtr0071121_1	FBtr0071121	12	77	X	-	FBgn0004656	8060898..8060963	66	atggcgactcagaagaaactcgcgcgtttgtcgaaaaatcgtagcgcgtacgtatatatcggtgtg	matqkklarlsknrsayvyigv	1.763757665	1.858153896	0.71015835	27.42274585	20.14634862	6.304113233	9.239142484	1.724095148	4.05782658	8.841346181	51.61856817	14.55309631	18.36389033	12.9567897	16.17772123	5.11221179	0	16.27586035	15.54675308	1	0	3.101648244	0.390292667	0.433180204	0.503114662	0.133064994	0.250828069	NA	1.04689772	NA	NA	NA	NA	NA	NA	NA	NA	NA
FBtr0071122_1	FBtr0071122_1	FBtr0071122	67	156	X	-	FBgn0004656	8056074..8056137, 8056610..8056635	90	atgaaacggcagacaccgctaaaaaaatttatagccgtctgtgctgtactaggatttttgtcaataataagaaaggatacaaagccacaa	mkrqtplkkfiavcavlgflsiirkdtkpq	15.59292425	8.529155786	5.989002082	63.20289996	22.99410316	33.56711887	10.29856416	10.8371695	5.356331086	41.78354713	67.89616956	67.31739934	20.36450928	16.7676102	49.32785875	52.01675496	32.11391606	320.425784	85.50714194	1	1	1.512626483	0.338665691	0.498639567	0.505711383	0.646315687	0.108586329	1.619757455	3.747356966	13	51	0.911966043	11	23	0.10687643	2	10	0.895950821
FBtr0071125_1	FBtr0071125_1|FBtr0301675_1	FBtr0071125	232	270	X	-	FBgn0003656	7967967..7968005	39	atgattctcgtaacagcaaaaacaacaagatttataatc	milvtakttrfii	27.02920935	12.34534156	9.013548284	94.47286621	64.08612921	56.58943117	28.76926829	18.75663952	25.17933417	16.6247535	75.22193054	60.62354912	18.94960541	7.738897013	45.38931502	5.407147085	11.40139032	97.46254836	58.69129269	0	1	5.682662675	0.851960708	0.933456256	1.518198805	2.423683826	0.554741444	0.474253309	1.660596383	5	27	0.97245892	6	25	0.888047259	4	15	0.790759812
FBtr0071126_1	FBtr0071126_1	FBtr0071126	175	255	X	-	FBgn0003656	7959115..7959195	81	atgcaatcccccacgtgtttccgtgtcatccacaaaaaatacgatccacaatattgtgctgttgttgttttgtccgacctg	mqsptcfrvihkkydpqycavvvlsdl	1.996022049	2.074811072	1.215159843	0	0.123425138	0.446668248	0.301127607	0	0.220425148	0	0.333806143	0	0.364955363	0	0.346890709	1.041376476	0	7.140975765	1.461660546	0	1	NA	0.369750947	NA	0.825108046	NA	0.635431109	NA	4.885522692	0	0	1	0	2	1	0	0	1
FBtr0071132_1	FBtr0071132_1|FBtr0344137_1	FBtr0071132	33	89	X	-	FBgn0029979	7931294..7931350	57	atgcaactttctgctgagcgcgtttttttttgttataaaaatctaaaatacaagaat	mqlsaervffcyknlkykn	8.168982872	5.896831468	1.644577231	40.82483969	29.29073401	86.95925531	34.66137244	18.25207495	17.85443695	11.37483134	28.69854396	7.77736321	2.593103898	19.41512759	2.957699725	8.879104688	15.60190254	42.04048139	63.697628	0	1	3.589050111	1.020634846	11.18107165	13.36675035	0.940095545	6.036595534	0.569103971	0.660000736	78	87	8.61E-28	40	46	7.29E-14	36	39	1.88E-14
FBtr0071134_1	FBtr0071134_1|FBtr0307270_3	FBtr0071134	237	269	X	-	FBgn0029974	7907546..7907578	33	atgtccagcaatattttgccgcagggcaatcga	mssnilpqgnr	0.195973074	1.926974411	7.385646836	0	0	0	0	2.955591682	1.082087088	9.823717978	0.409671176	22.38937894	1.791599057	9.145969197	42.57295059	0	0	0	1.195904083	0	1	0	0	0	0	0.323157843	0.025417244	NA	0	0	0	1	0	0	1	0	0	1
FBtr0071134_2	FBtr0071134_2|FBtr0307270_4	FBtr0071134	310	348	X	-	FBgn0029974	7907467..7907505	39	atgcagtgggacgctgatgcagttggacttggatcgata	mqwdadavglgsi	0.331646741	2.911637159	9.013548284	0	0	2.319238982	0.625418876	2.50088527	5.035866833	13.2998028	0.693289682	18.9448591	5.684881622	24.50650721	43.94838438	1.081429417	0	0	2.023837679	1	1	0	0	0.122420493	0.110014406	0.102049845	0.114585938	NA	0	0	0	1	0	1	1	2	3	0.259259259
FBtr0071134_3	FBtr0071134_3|FBtr0307270_5	FBtr0071134	326	358	X	-	FBgn0029974	7907457..7907489	33	atgcagttggacttggatcgatatagaacagtt	mqldldryrtv	0.391946148	3.578666763	9.232058545	0	0	2.192735038	0.739131399	2.462993069	5.41043544	11.78846157	0.409671176	11.19468947	4.926897406	19.81626659	33.20690146	1.278052947	0	0	2.391808166	1	1	0	0	0.195872788	0.150019645	0.124291478	0.162931054	NA	0	0	0	1	0	0	1	0	1	1
FBtr0071134_4	FBtr0071134_4|FBtr0307270_6	FBtr0071134	378	443	X	-	FBgn0029974	7907372..7907437	66	atgtgcatatcctgcggcgagtggcgccagtcgatgcatcatcccgcatcctgttaccgtatcccg	mciscgewrqsmhhpascyrip	0.097986537	2.271076984	8.237836856	0	0.454428916	1.370459399	1.478262797	4.433387523	2.70521772	3.929487191	0.204835588	1.119468947	0.895799528	3.810820499	20.86074579	0.639026474	0	0	0.597952042	0	1	0	2.218505684	1.224204925	1.650216093	1.163368236	0.129679818	NA	0	0	0	1	0	0	1	0	1	1
FBtr0071136_1	FBtr0071136_1	FBtr0071136	152	223	X	-	FBgn0261592	7901109..7901180	72	atgctaaagcgcaagcattggcgcggtgatcaaacaaattgcaagcgaaaatgtccagtgattgcgttaaaa	mlkrkhwrgdqtnckrkcpvialk	2.42516679	4.60523944	2.473718251	0	0	0	0	0	0	0	0	1.026179868	0	0	0	3.514645606	0	0	0	0	1	NA	NA	0	NA	NA	NA	NA	NA	0	0	1	0	0	1	0	0	1
FBtr0071136_2	FBtr0071136_2	FBtr0071136	202	231	X	-	FBgn0261592	7901101..7901130	30	atgtccagtgattgcgttaaaataagtgga	mssdcvkisg	4.958118771	9.387118202	3.749636086	0	0	0	0	0	0	0	0	0	0.985379481	0	0.936604913	0	0	0	0	0	1	NA	NA	NA	0	NA	0	NA	NA	0	0	1	0	0	1	0	0	1
FBtr0071140_1	FBtr0071140_1|FBtr0071141_1|FBtr0300900_1	FBtr0071140	54	215	X	-	FBgn0029971	7893325..7893486	162	atgggcagtgggattgtggttcaattggctcgaaagtacggcgcagtgatattctttcccactgttgcagtcggatcgatttacgcagattggtcgcacacccgccagtggaaacgccagcagctccagttggcacaccgagcccagctgaaggatcagcgc	mgsgivvqlarkygaviffptvavgsiyadwshtrqwkrqqlqlahraqlkdqr	110.3800193	115.2922044	179.0624825	48.27999303	21.4142614	29.92677264	30.86557971	51.27586681	45.4075804	254.1432225	137.8619372	188.8170957	260.0306964	218.2894438	199.8090481	156.9875037	220.9547216	322.8741185	263.3425084	0	1	0.189971594	0.155331209	0.158496097	0.118699754	0.234898518	0.227254876	0.710496262	1.226061529	58	129	0.00394697	47	97	0.001447914	74	153	8.43E-05
FBtr0071142_1	FBtr0071142_1	FBtr0071142	14	145	X	-	FBgn0029970	7891502..7891633	132	atgagaattccagaaatcctgcatcccaaaaaccagtctcaaatcgtgtttgggttttgtagcaagcggatcatttgtaatcggcggcggaatacccaaaatacccaaagagtaaaaaaaagacttaaggca	mripeilhpknqsqivfgfcskriicnrrrntqntqrvkkrlka	9.014761401	2.236666727	1.491332534	17.3840621	4.46855101	0.27409188	0.18478285	0	0	5.894230787	13.92881998	1.119468947	0.783824587	0	0.638594259	0.639026474	0	76.37134471	23.91808166	0	0	2.94933516	0.320813322	0.244840985	0.235745156	NA	0	NA	3.193038045	NA	NA	NA	NA	NA	NA	NA	NA	NA
FBtr0071150_1	FBtr0071150_1	FBtr0071150	4	63	X	-	FBgn0029963	7854182..7854241	60	atgaaaaatcagtatattcgaactgaaacggcattcggttcgatcatcagttatttcaac	mknqyirtetafgsiisyfn	0	0	0	0	0	0	0	0	0	0	0	0	0	0	0	0	0	0	0	0	0	NA	NA	NA	NA	NA	NA	NA	NA	NA	NA	NA	NA	NA	NA	NA	NA	NA
FBtr0071153_1	FBtr0071153_1	FBtr0071153	69	143	X	+	FBgn0030004	8132353..8132427	75	atgggcaatgaccacgaaaccaagggaacccgggatccttcgatcaaacttctccagtcacacaacaaaccacct	mgndhetkgtrdpsikllqshnkpp	3.017985339	3.209788804	0.749927217	0.861857727	0.799794893	0	0.975653446	0.21674339	0.476118319	0	0.180255317	0.985132673	1.182455377	0.670704408	0	3.374059781	5.928722966	0	1.052395593	0	1	NA	4.437011368	0	0.825108046	0.323157843	NA	0.569103971	0	0	1	1	0	0	1	0	0	1
FBtr0071153_2	FBtr0071153_2	FBtr0071153	76	225	X	+	FBgn0030004	8132360..8132509	150	atgaccacgaaaccaagggaacccgggatccttcgatcaaacttctccagtcacacaacaaaccaccttgatttggagcagagttgccttcagaaattccgcacaacaaagcgattctcatccaaatctcgacctggcatatattttaaa	mttkprepgilrsnfsshttnhldleqsclqkfrttkrfssksrpgiyfk	1.983247508	2.331639037	0.749927217	0.861857727	0.733145318	0.241200854	1.300871262	0.108371695	0.357088739	0.432243591	0.450638294	0.492566337	1.280993326	0.335352204	0	3.092888133	5.928722966	0	1.57859339	0	0	1.993916728	1.626904168	0.48968197	1.015517595	0.323157843	NA	0.52167864	0	NA	NA	NA	NA	NA	NA	NA	NA	NA
FBtr0071157_1	FBtr0071157_1|FBtr0331614_1	FBtr0071157	20	76	X	+	FBgn0030010	8148802..8148858	57	atgtctatcgaagtcgatcgaaattttgtttacatattttattttaattttggtaaa	msievdrnfvyifyfnfgk	1.701871432	0.637495294	0.246686585	1.134023325	0.52618085	0	0	0	0	1.137483134	1.423068295	0	0	0	0	0	0	7.24835886	9.693117305	0	1	0.996958364	0.369750947	NA	NA	NA	NA	NA	0.747784086	0	0	1	0	0	1	0	0	1
FBtr0071169_1	FBtr0071169_1	FBtr0071169	124	240	X	+	FBgn0020653	8244312..8244428	117	atgcctgcccggcatttgctgtctcacatttgcaccgtcatcgtcaatcgtcatcgcgcacccgctccaactggaattgtacagtcggggtcgcgcgaacagcactcgaaactcgta	mparhllshictvivnrhrapaptgivqsgsreqhsklv	5.140524478	0.698792918	0.560843004	0	0.085448172	0	0	0	0	1.1083169	4.159738094	0	0	0.429938723	0.720465318	0	1.90023172	10.59375526	7.420738156	0	0	0	0.020541719	NA	NA	0	0	0	1.4275878	NA	NA	NA	NA	NA	NA	NA	NA	NA
FBtr0071170_1	FBtr0071170_1	FBtr0071170	151	237	X	+	FBgn0030027	8252820..8252906	87	atgcgcatatggaaagcggcaaaagcggcaaaagcggcggtcgtgtgttctgcaagacggagcgtgaagtgcggcattgtttgcatt	mriwkaakaakaavvcsarrsvkcgivci	0	0.887547327	0.107748163	0.371490399	0.114913059	18.09006406	3.9250426	0.18684775	0	0	0.466177545	6.794018436	2.888181238	0	0.322967211	0	0	0	0	1	1	NA	0.246500632	2.662645713	1.359001488	NA	0	NA	NA	0	0	1	2	11	0.92485337	0	0	1
FBtr0071170_2	FBtr0071170_2	FBtr0071170	159	323	X	+	FBgn0030027	8252828..8252992	165	atggaaagcggcaaaagcggcaaaagcggcggtcgtgtgttctgcaagacggagcgtgaagtgcggcattgtttgcatttaatatatataaatattatatatacacatatgtatttattttgtattttgttttgtttgtattgtgtgcctctgcctaaatgcgga	mesgksgksggrvfckterevrhclhliyiniiythmylfcilfclycvplpkcg	0	0.991015411	0.255657006	0.195876756	0.121181044	25.43572644	10.79131842	0.886677505	0.108208709	0.392948719	0.327736941	9.851326732	5.733116982	0.91459692	0.510875407	0	0	0	0	0	1	0.498479182	0.369750947	2.581959479	1.882277731	0.96947353	0.21181037	NA	NA	0	0	1	20	41	0.028989309	2	2	0.111111111
FBtr0071174_1	FBtr0071174_1|FBtr0343353_1	FBtr0071174	80	112	X	+	FBgn0030034	8399019..8399051	33	atgaaaaatatgccattttccattgccaacctg	mknmpfsianl	79.36909495	48.58728336	20.87865548	159.6395562	51.50194384	20.2827991	12.56523378	3.94078891	3.787304808	47.1538463	101.5984516	33.58406841	19.25968986	12.1946256	16.17772123	10.22442358	20.21155556	47.57559179	27.50579391	1	1	3.385504445	0.506916621	0.603941097	0.652411013	0.323157843	0.234106198	0.505870196	1.729657102	37	56	5.63E-07	2	8	0.804907788	2	2	0.111111111
FBtr0071174_2	FBtr0071174_2|FBtr0343353_2	FBtr0071174	49	216	X	+	FBgn0030034	8398988..8399155	168	atgcaatttgcgaaaaagtgtcggaaaattaatgaaaaatatgccattttccattgccaacctgtgagggtcgtcgcacgcgaacaattgctagccgaattagcaacgaattttccgcatagccggcgtttttccgtgcagcgaaaaacaagcaaaagagaaaaaaga	mqfakkcrkinekyaifhcqpvrvvareqllaelatnfphsrrfsvqrktskrekr	25.44500394	15.78939237	7.449053832	58.67558185	17.49551328	7.214489834	3.920036168	2.128729724	1.381593336	11.57795333	25.02651952	9.675410184	5.190838339	3.593059328	4.515773688	7.029291211	9.263629634	72.30237962	36.41100824	0	1	5.067871684	0.699078962	0.745652091	0.755183636	0.592456046	0.305948312	0.758805294	1.985728578	24	103	0.989978888	3	11	0.765889346	2	5	0.53909465
FBtr0071183_1	FBtr0071183_1|FBtr0344985_6	FBtr0071183	4	132	X	-	FBgn0030026	8243229..8243357	129	atgcgcaagtgtatcgataactcgcggatggttggtaacactgctgctgtccgaacgaaacagccggccgtcaaaatttttcctaacatttcactattttcacgcttgtgttacggcaataaagtcgat	mrkcidnsrmvgntaavrtkqpavkifpnislfsrlcygnkvd	4.562070861	2.746418679	2.652358859	2.755940405	1.627489607	0.420699164	0.756320501	0.252027198	1.245658392	7.539132402	14.35754563	4.009260879	12.94742807	1.559777693	5.009747209	3.923325327	5.170397935	17.93547402	20.1913108	1	0	0.3655514	0.113354305	0.104931851	0.058414729	0.161578922	0.248646956	0.758805294	0.888276853	NA	NA	NA	NA	NA	NA	NA	NA	NA
FBtr0071184_1	FBtr0071184_1|FBtr0303842_1|FBtr0303843_1|FBtr0303844_1	FBtr0071184	29	94	X	-	FBgn0030018	8177092..8177157	66	atgcagcaactggtttatgtgagccacaacaaaatgatcgacaaaaccttgttctaccacaaatat	mqqlvyvshnkmidktlfyhky	1.175838444	0.412923088	0.071015835	5.386610792	3.029526108	1.644551278	1.108697098	0.738897921	0.270521772	0.982371798	1.433849116	0	0.447899764	0	1.277188518	1.278052947	0	12.51989258	7.175424498	0	1	5.483271002	2.112862556	NA	2.475324139	NA	0.21181037	NA	1.744829533	2	5	0.53909465	0	0	1	1	1	0.333333333
FBtr0071184_2	FBtr0071184_2|FBtr0303842_2|FBtr0303843_2	FBtr0071184	156	185	X	-	FBgn0030018	8177001..8177030	30	atgccaacgaactggaaccaaaatcccagg	mptnwnqnpr	0.431140763	0	0.156234837	5.386610792	0.999743616	1.206004271	1.626089077	1.08371695	0	0	3.605106348	4.925663366	2.463448703	0	0	0	0	2.754376367	2.630988983	0	1	NA	0.277313211	0.244840985	0.660086437	NA	NA	NA	1.04689772	0	2	1	1	2	0.555555556	0	0	1
FBtr0071184_3	FBtr0071184_3|FBtr0303842_3|FBtr0303843_3	FBtr0071184	291	335	X	-	FBgn0030018	8176851..8176895	45	atgtgtttaaaaaacatatgcagaaacgggctaataaaacggata	mclknicrnglikri	14.94621311	10.80023277	5.416141013	7.900362496	14.21857587	5.226018507	5.420296924	0	5.554713719	64.83653866	83.51829707	50.89852145	36.13058098	11.1784068	49.95226203	3.748955313	59.28722966	106.5025528	52.61977965	1	1	0.121850467	0.170245041	0.102675252	0.150019645	0	0.111200444	0.063233775	2.024002258	1	8	0.960981558	0	0	1	1	5	0.868312757
FBtr0071184_4	FBtr0071184_4|FBtr0303842_4|FBtr0303843_4	FBtr0071184	308	382	X	-	FBgn0030018	8176804..8176878	75	atgcagaaacgggctaataaaacggatataaccgattgcacaggatcaaggatagatcaaaataaccgacgacgt	mqkranktditdctgsridqnnrrr	20.78098476	15.26163733	7.124308564	24.99387408	19.46167572	13.26604698	5.203485047	1.30046034	6.427597303	86.44871821	92.83148847	56.15256237	40.79471052	8.048452894	57.32022068	14.05858242	41.50106076	85.93654264	63.14373558	0	1	0.289117926	0.209645197	0.236250073	0.127552935	0.161578922	0.112134902	0.338752364	1.360967036	5	33	0.994763272	5	6	0.017832647	5	8	0.087943911
FBtr0071184_5	FBtr0071184_5|FBtr0303842_5|FBtr0303843_5|FBtr0303844_2	FBtr0071184	414	464	X	-	FBgn0030018	8176722..8176772	51	atggtgtgcagcagcgcgtgtgcgtgtgtgtgtgttttgtaccgtgttgtc	mvcssacacvcvlyrvv	44.63574955	28.67791329	10.5688272	38.65685392	11.17360512	9.931799877	6.695660906	5.418584751	4.551130988	33.05392167	32.87008729	15.93596971	17.67886716	4.931650057	22.58870673	14.05858242	26.15613073	38.88531341	56.4888811	0	1	1.16950885	0.339932323	0.623231598	0.37873812	1.098736668	0.201478156	0.537487084	0.688371103	14	26	0.024753999	1	6	0.912208505	5	8	0.087943911
FBtr0071184_6	FBtr0071184_6|FBtr0303842_6|FBtr0303843_6|FBtr0303844_3	FBtr0071184	724	753	X	-	FBgn0030018	8176335..8176364	30	atggtttccatgtcgccaactgtgcgcctc	mvsmsptvrl	50.44346923	33.7633445	13.74866565	43.09288634	50.9869244	50.04917724	23.57829162	44.97425343	16.06899326	386.858014	153.2170198	108.3645941	57.15200991	15.09084918	183.574563	118.0920923	51.87632595	77.12253827	94.71560338	0	1	0.111391996	0.332775853	0.461859131	0.412554023	2.980233445	0.087533877	2.276415883	0.814253782	28	55	0.005280289	6	17	0.522334814	7	25	0.778460745
FBtr0071184_7	FBtr0071184_7|FBtr0303842_7|FBtr0303843_7|FBtr0303844_4	FBtr0071184	756	794	X	-	FBgn0030018	8176294..8176332	39	atgccctcgcaggtctcccgaggattggacaccaccaac	mpsqvsrgldttn	51.23942141	32.4938707	13.70059339	32.31966475	38.96436656	30.61395457	16.88630965	31.67788008	11.90295797	221.1092216	98.4471349	41.67869002	38.65719503	9.028713182	118.1563121	62.72290619	74.10903707	27.54376367	76.9058318	0	0	0.146170587	0.395789746	0.734522955	0.436821907	3.508570872	0.100739078	0.846359751	0.35814922	NA	NA	NA	NA	NA	NA	NA	NA	NA
FBtr0071185_1	FBtr0071185_1|FBtr0331300_1|FBtr0340143_3	FBtr0071185	101	157	X	-	FBgn0030017	8169904..8169960	57	atgtctcatatccgccttggaatgctgccgatcggaccgaccaggctaccagggcaa	mshirlgmlpigptrlpgq	1.588413336	2.868728822	2.302408123	0.567011662	0	0	0	0	0	2.274966269	1.897424394	0	0.51862078	0	0.985899908	0.739925391	0	0	0	0	0	0.249239591	0	NA	0	NA	0	NA	NA	NA	NA	NA	NA	NA	NA	NA	NA	NA
FBtr0071192_1	FBtr0071192_1|FBtr0340159_1	FBtr0071192	481	570	X	-	FBgn0025800	8141710..8141799	90	atgtgtgcgcccggttccggtgccttttggttaccgttcccgtgcatctggacctggaagcagtgtgtgcgtgcgagtgagcgggcacga	mcapgsgafwlpfpciwtwkqcvraserar	12.7186525	9.790865221	19.42519806	4.309288634	2.999230847	23.51708328	6.775371155	44.79363394	18.84635012	6.483653866	13.66936157	0.820943894	7.061886282	5.589203398	3.122016377	102.6276517	17.29210865	10.09938001	42.53432189	0	1	0.664638909	0.21941265	28.64639525	0.959427961	8.014314518	6.036595534	5.934941409	0.23744072	3	5	0.209876543	6	11	0.122085048	33	55	4.56E-05
FBtr0071193_1	FBtr0071193_1	FBtr0071193	18	83	X	-	FBgn0030001	8135631..8135696	66	atgaaattcaatagaacaagctgttgcggttgctcttgtattattattttatcgaaatgtcgtcca	mkfnrtsccgcsciiilskcrp	0	0.137641029	0.355079175	0	0	0	0	0	0	0	0	0	0	0	0	0	0	0	0	0	0	NA	NA	NA	NA	NA	NA	NA	NA	NA	NA	NA	NA	NA	NA	NA	NA	NA
FBtr0071193_2	FBtr0071193_2	FBtr0071193	104	211	X	-	FBgn0030001	8135503..8135610	108	atgattagcccggtctgcactttaaacgctggcggtgcgcactttgagccaattggacgatccctttcgtggactaccctaaatatgtggtttcatatatatgtagta	mispvctlnaggahfepigrslswttlnmwfhiyvv	0	0.168227925	0.086797132	0	0	0.167500593	0	0	0	0	0	0	0	0	0.260168031	0	0	0	0	0	1	NA	NA	NA	NA	NA	0	NA	NA	0	0	1	0	0	1	0	0	1
FBtr0071193_3	FBtr0071193_3	FBtr0071193	314	544	X	-	FBgn0030001	8127608..8127822, 8135385..8135400	231	atggtagctgtgggagacaagattctcgaacttggactgggagtaggccaattaagagttagccacgcggccgcacgaacaggtgtcgtcgcttccaacacagcaacatctagtgacagcagcagcaacatccaaagacagcagcaacaagtggcatcattatcgttttgcggttttgatcatcggcggggcggtttgccgttgccactggtagaaaacgggaaatcggaa	mvavgdkilelglgvgqlrvshaaartgvvasntatssdsssniqrqqqqvaslsfcgfdhrrgglplplvengkse	0.111984614	1.710681365	2.049314095	0	0.086557889	3.75897435	3.273296194	0.351856153	0.231875805	0	0.058524454	1.599241353	1.215727931	0.435522343	0	0	0	0	0	0	0	NA	1.479003789	2.350473457	2.692457835	0.807894609	NA	NA	NA	NA	NA	NA	NA	NA	NA	NA	NA	NA
FBtr0071197_1	FBtr0071197_1|FBtr0339438_1	FBtr0071197	8	67	X	+	FBgn0030038	8437064..8437123	60	atggtcatactattaggaaacaaaaaaaacactccacagcaaaccaaaataaaatcaaat	mvillgnkkntpqqtkiksn	45.80870603	20.21258516	7.577389591	6.463932951	3.332478719	0.603002135	0	0	0.892721848	27.01522444	116.9406372	73.88495049	43.35669717	11.73732714	47.29854811	2.811716484	40.75997039	60.59628007	48.67329618	0	0	0.239270007	0.028497183	0.008161366	0	0	0.018874191	0.068982299	1.24495945	NA	NA	NA	NA	NA	NA	NA	NA	NA
FBtr0071207_1	FBtr0071207_1|FBtr0071208_1	FBtr0071207	205	252	X	+	FBgn0264975	8517634..8517634, 8531697..8531743	48	atgcaacagcagaaagtaataaaagctcggctcgcatgcaattttcat	mqqqkvikarlacnfh	4.985065068	12.11241058	12.88937405	6.733263491	2.915918879	30.15010677	15.75273794	12.86913878	14.50673002	132.3745998	10.42101054	144.6913614	18.78379636	26.19939093	58.53780706	1.757322803	9.263629634	58.53049779	14.79931303	0	1	0.050865223	0.279811528	0.208375306	0.838634408	0.491199922	0.247818132	0.189701324	3.954946941	1	4	0.802469136	4	14	0.738806586	3	5	0.209876543
FBtr0071207_2	FBtr0071207_2|FBtr0071208_2|FBtr0071209_1|FBtr0301762_1|FBtr0301763_1|FBtr0301764_1|FBtr0305914_1|FBtr0333522_7|FBtr0333523_1	FBtr0071207	240	275	X	+	FBgn0264975	8531731..8531766	36	atgcaattttcattagtgggaaaattgtttgatatt	mqfslvgklfdi	8.443173269	26.49589815	22.91444275	17.95536931	5.276424639	43.21515304	21.6811877	17.61040044	21.32613303	214.3207806	18.40106365	342.7440759	42.69977752	68.46774163	116.29511	2.34309707	43.23027162	80.33597736	29.59862606	0	1	0.083778014	0.286745633	0.126085777	0.507758798	0.257207263	0.183379448	0.054200378	2.714179273	4	9	0.349692628	4	13	0.677575999	4	8	0.258649596
FBtr0071212_1	FBtr0071212_1	FBtr0071212	261	308	X	+	FBgn0030049	8561155..8561191, 8563153..8563163	48	atgtgtattttgttcacgttttgctgcgtgtgtaggtcacttgaatgc	mcilftfccvcrslec	3.637750185	2.176448777	2.050582235	2.019979047	1.0413996	0.753752669	0	0.677323094	0	1.350761222	1.408244667	0	0	1.047975637	0.585378071	2.635984204	9.263629634	15.49336706	9.044024628	1	1	1.495437546	0.739501895	NA	NA	0.646315687	0	0.284551985	1.71310536	1	6	0.912208505	0	2	1	0	1	1
FBtr0071213_1	FBtr0071213_1	FBtr0071213	32	85	X	+	FBgn0030049	8560353..8560406	54	atgtttttaacgaatttagttggtgatgcgtcctgtcagttgagtaggtgggaa	mfltnlvgdascqlsrwe	0.239522646	0.084113962	0.173594263	0	0	0	0	0	0	0	0	0	0	0	0	0	0	0	0	0	1	NA	NA	NA	NA	NA	NA	NA	NA	0	0	1	0	0	1	0	0	1
FBtr0071213_2	FBtr0071213_2	FBtr0071213	112	141	X	+	FBgn0030049	8560433..8560462	30	atgctaagttgggtttttttaaaattgatt	mlswvflkli	0	0	0	0	0	0	0	0	0	0	0	0	0	0	0	0	0	0	0	0	1	NA	NA	NA	NA	NA	NA	NA	NA	0	0	1	0	0	1	0	0	1
FBtr0071213_3	FBtr0071213_3	FBtr0071213	157	216	X	+	FBgn0030049	8560478..8560537	60	atgttacagttaaatttgaaactatatttaacaagcaatttggatgtcatcgatattttg	mlqlnlklyltsnldvidil	0.862281525	0.378512831	0.078117418	0	0	0	0	0	0	0	0	0	0	0	0	2.811716484	0	0	0	0	1	NA	NA	NA	NA	NA	NA	NA	NA	0	0	1	0	0	1	0	0	1
FBtr0071213_4	FBtr0071213_4	FBtr0071213	90	233	X	+	FBgn0030049	8560411..8560554	144	atggactttccccaaataacaaatgctaagttgggtttttttaaaattgatttaatacattttttttatgttacagttaaatttgaaactatatttaacaagcaatttggatgtcatcgatattttgtaataggaccattcact	mdfpqitnaklgffkidlihffyvtvkfetifnkqfgchryfvigpft	0.538925953	0.315427359	0.195293546	0	0	0	0	0	0	0	0	0	0	0	0	1.171548535	0	0	0	0	1	NA	NA	NA	NA	NA	NA	NA	NA	0	0	1	0	0	1	0	0	1
FBtr0071213_5	FBtr0071213_5	FBtr0071213	200	481	X	+	FBgn0030049	8560521..8560802	282	atgtcatcgatattttgtaataggaccattcacttagcggagtcatcaaccttggcgaatctagcgagcacatccacctctcgcttatcaggtctatcgataacatcgctcatcaatcgattcgtgaaccagctctatcgcgaaacggtcgcgtgttcgcacgcaaattgcaatataaatccacagaaattgacagggaacgttgctaaagggcgaaaaacaatcgtgccgcgattgaggcctgcgatctgcacaggaaatgcacaattgcgaagcgcaatt	mssifcnrtihlaesstlanlaststsrlsglsitslinrfvnqlyretvacshancninpqkltgnvakgrktivprlrpaictgnaqlrsai	11.94810305	6.297809226	5.451598565	6.188871974	2.446181187	1.475430757	0.2594823	2.075202671	0.633136062	1.83933443	4.314621959	1.310016853	0.733793231	0.356757664	0.797110564	13.46034487	3.941970057	110.4680734	10.49596669	0	1	3.364734479	0.566951453	1.126268531	0.353617734	5.816841182	0.794288886	3.414623825	10.52481174	4	21	0.953838151	1	8	0.960981558	3	6	0.319615912
FBtr0071213_6	FBtr0071213_6|FBtr0112963_1	FBtr0071213	459	503	X	+	FBgn0030049	8560780..8560813, 8563153..8563163	45	atgcacaattgcgaagcgcaatttgataaattcgcacttgaatgc	mhnceaqfdkfalec	17.82048486	9.588991712	9.999029563	11.49143636	8.442279422	8.442029895	1.084059385	9.392213568	2.777356859	1.44081197	9.012765871	3.283775577	1.313839308	1.11784068	1.873209826	15.93306008	19.76240989	273.6013858	29.81787514	1	1	7.975666912	0.9367024	2.570830343	0.825108046	8.40210393	1.482672587	0.806230625	9.175750602	9	14	0.017433732	0	0	1	1	2	0.555555556
FBtr0071219_1	FBtr0071219_1|FBtr0071220_1|FBtr0343356_1	FBtr0071219	198	248	X	+	FBgn0025864	8592228..8592278	51	atgaacattattccttacttttctgtccactgcactccacacgtatttgcg	mniipyfsvhctphvfa	14.45589616	13.98270928	7.444130465	7.604627001	2.744394239	4.6111928	2.391307467	4.462363912	1.050260997	3.813914039	25.44780952	10.14107164	13.62142224	1.972660023	11.01888133	16.53950873	26.15613073	82.631291	19.34550723	0	1	1.993916728	0.107844026	0.454704687	0.175554903	2.262104904	0.095314666	0.632337745	4.271342697	1	1	0.333333333	1	2	0.555555556	0	2	1
FBtr0071221_1	FBtr0071221_1|FBtr0331728_1	FBtr0071221	98	127	X	+	FBgn0030055	8677160..8677189	30	atgcaaccgctccgcccccccgcgcccctt	mqplrppapl	24.79059385	14.83770296	13.90490049	3.231966475	0.333247872	1.809006406	0.813044539	0.541858475	0	8.644871821	13.51914881	4.925663366	5.419587147	0	14.98567861	16.87029891	7.410903707	2.754376367	6.577472457	0	0	0.373859387	0.024650063	0.367261478	0.150019645	NA	0	2.276415883	0.418759088	NA	NA	NA	NA	NA	NA	NA	NA	NA
FBtr0071222_1	FBtr0071222_1|FBtr0331731_1|FBtr0345984_3	FBtr0071222	137	184	X	+	FBgn0030056	8681687..8681734	48	atgtgtgtggtacttgtgtgcgcggcggcaaatgcgaaattacaagca	mcvvlvcaaanaklqa	39.61105757	11.82852596	22.16581749	9.426568887	6.456677518	16.58255872	4.57337553	16.93307735	10.41508822	6.75380611	11.26595734	3.078539604	3.079310879	2.095951274	1.756134212	170.4603119	78.74085189	94.6816876	83.86277382	0	1	1.39574171	0.573113968	5.386501672	1.485194483	8.078946087	5.930690349	2.164826869	1.129007345	2	6	0.648834019	2	8	0.804907788	1	9	0.973987705
FBtr0071231_1	FBtr0071231_1	FBtr0071231	52	138	X	-	FBgn0030051	8572923..8573009	87	atgttggaagttgcccggctggtttctgctttccgatctgggatcgccacttgtcgagctgaccccactgcagtccgccgctggcgc	mlevarlvsafrsgiatcradptavrrwr	0.148669229	0.730921328	4.040556127	0.371490399	0.114913059	1.871385937	1.401800929	11.5845605	8.619383357	0	0.466177545	0	2.718288224	0.578193455	1.937803268	0	0	0	0	0	0	NA	0.246500632	NA	0.515692529	20.0357863	4.448017762	NA	NA	NA	NA	NA	NA	NA	NA	NA	NA	NA
FBtr0071233_1	FBtr0071233_1|FBtr0331727_1	FBtr0071233	57	89	X	-	FBgn0030048	8560104..8560136	33	atgatgaaacagcgaggaattccatttggagct	mmkqrgipfga	14.50200747	7.432615585	7.527678506	20.56705939	5.453146995	2.192735038	1.478262797	4.925986137	0.541043544	7.858974383	15.15783351	2.238937894	1.791599057	3.048656399	1.702918024	19.17079421	13.47437038	87.63924803	23.91808166	0	1	2.617015706	0.359757679	0.97936394	0.825108046	1.615789217	0.317715554	1.422759927	3.664142019	5	7	0.04526749	1	1	0.333333333	0	0	1
FBtr0071235_1	FBtr0071235_1	FBtr0071235	34	111	X	-	FBgn0024943	8529588..8529665	78	atgctgaactgcatcggacgttccatgaattccgttcagtttccgtttttgtttctgtttccgtatcggttttggttt	mlncigrsmnsvqfpflflfpyrfwf	0.16582337	0.116465486	0.180270966	0.414354676	0.128172258	0	0	0	0.228903038	0	0	0	0	0	0	0	0	0	0	0	1	NA	NA	NA	NA	NA	NA	NA	NA	0	0	1	0	0	1	0	0	1
FBtr0071236_1	FBtr0071236_1|FBtr0071237_1|FBtr0071238_1	FBtr0071236	74	118	X	-	FBgn0003023	8489418..8489462	45	atgccagtgttatttttaattgttaatttaattgttaactattta	mpvlflivnlivnyl	5.604829915	0.100936755	0.104156558	15.80072499	2.888148223	0.402001424	1.084059385	0	0	7.204059851	51.67319099	0	0	0	0.624403275	0	0	44.07002187	99.97758134	0	1	2.193308401	0.055892585	NA	NA	NA	0	NA	0.44079904	0	0	1	0	0	1	0	0	1
FBtr0071239_1	FBtr0071239_1	FBtr0071239	35	133	X	-	FBgn0053223	8483753..8483851	99	atgctgaattttcaaactgccaaatgggcggcactgggcgacctaaattgcgattccacctgtcatcagccgagctcttctttgccttacctatcatta	mlnfqtakwaalgdlncdstchqpssslpylsl	0.32662179	0.045880343	0.04734389	0	0.201968407	0	0	0	0	0	0.273114117	0	0.149299921	0	0.283819671	0	0	0	0.797269389	0	1	NA	0.739501895	NA	0	NA	0	NA	0	0	0	1	0	0	1	0	0	1
FBtr0071239_2	FBtr0071239_2	FBtr0071239	58	228	X	-	FBgn0053223	8483658..8483828	171	atgggcggcactgggcgacctaaattgcgattccacctgtcatcagccgagctcttctttgccttacctatcattatagccgattttgccgcccgtttgttattgaacaattgcgtgggatgccattggcataacgcacaacaatggggaaggacaaccaaacgatgtgtg	mggtgrpklrfhlssaelffalpiiiadfaarlllnncvgchwhnaqqwgrttkrcv	0.264735556	0.026562304	0.054819241	0	0.116929078	0	0	0	0	1.516644179	0.158118699	0	0.086436797	0	0.164316651	0	0	0	1.615519551	0	1	0	0.739501895	NA	0	NA	0	NA	0	0	0	1	0	0	1	0	0	1
FBtr0071239_3	FBtr0071239_3	FBtr0071239	268	318	X	-	FBgn0053223	8466486..8466503, 8483586..8483618	51	atgcgacacttgttgctgcgaataaagttgcggggtcacttaaggatgcga	mrhlllriklrghlrmr	0	0	0.091902845	0	0	0	0	0	0	1.27130468	0	0	0	0	0	0	0	0	0.773820289	0	1	0	NA	NA	NA	NA	NA	NA	0	0	0	1	0	0	1	0	0	1
FBtr0071239_4	FBtr0071239_4	FBtr0071239	201	440	X	-	FBgn0053223	8466364..8466503, 8483586..8483685	240	atggggaaggacaaccaaacgatgtgtgtaatgacagcctgcgtttcggatttattgtatttattatatgcgacacttgttgctgcgaataaagttgcggggtcacttaaggatgcgatgaaattttactcgaactccattcgcatgacaacgacagttttacacaaggggttccagaagcaaacttctatccgaataaagcagactacacctagagacacagagcttgtgtataaaatc	mgkdnqtmcvmtacvsdllyllyatlvaankvagslkdamkfysnsirmtttvlhkgfqkqtsirikqttprdtelvyki	0.053892595	0	0.019529355	0	0	0	0	0	0	1.350761222	0	0	0.061586218	0	0	0	0	0	1.973241737	0	1	0	NA	NA	0	NA	NA	NA	0	0	0	1	0	0	1	0	0	1
FBtr0071244_1	FBtr0071244_1|FBtr0345983_3	FBtr0071244	468	506	X	-	FBgn0021767	8454364..8454402	39	atgggccaagaactcgctgcgatttcctttcttccactg	mgqelaaisflpl	1.824057073	3.028102646	2.523793519	13.25934964	11.79184778	16.23467288	30.64552492	3.751327904	9.61392759	8.312376751	13.17250397	64.41252094	15.91766854	12.89816169	18.73209826	0	0	0	0	0	1	1.595133382	0.895186504	0.252042191	1.925252108	0.290842059	0.513232819	NA	NA	3	13	0.861267761	2	8	0.804907788	1	7	0.941472337
FBtr0071246_1	FBtr0071246_1|FBtr0300383_1|FBtr0345986_8	FBtr0071246	242	298	X	-	FBgn0030037	8436504..8436560	57	atggagcgcagggtcaaagccgcgccagaaaaccaaaaccaagatagcacccgccga	merrvkaapenqnqdstrr	34.37780292	27.97010602	13.97890646	2.835058312	1.052361701	24.43745496	2.139590891	10.8371695	0.313235736	2.274966269	3.794848788	2.592454403	1.815172729	0	0.492949954	17.01828398	27.30332945	0	36.00300713	0	1	1.246197955	0.277313211	9.426377926	1.17872578	NA	0.635431109	0.623304349	0	0	0	1	0	0	1	0	0	1
FBtr0071246_2	FBtr0071246_2|FBtr0300383_2|FBtr0345986_9	FBtr0071246	298	330	X	-	FBgn0030037	8436472..8436504	33	atgagcgggcatcgaggagtgggcgcggaggtc	msghrgvgaev	62.31943751	52.0283091	25.84976393	4.896918902	1.817715665	41.11378196	3.695656994	18.71874732	0.541043544	1.964743596	3.687040584	2.238937894	2.239498821	0	0.851459012	60.06848853	40.42311113	5.00795703	53.81568374	0	1	2.49239591	0.493001263	18.36307388	1.650216093	NA	0.635431109	1.485993701	0.093057575	0	0	1	0	2	1	0	0	1
FBtr0071253_1	FBtr0071253_1|FBtr0071254_1|FBtr0307271_3|FBtr0335034_1|FBtr0335035_6	FBtr0071253	160	213	X	+	FBgn0030065	8867558..8867611	54	atgccagtttgcatttacacccaaacgttgacaatagccaaaagtttttcgaaa	mpvciytqtltiaksfsk	0.359283969	15.14051323	14.14793245	0	0.185137707	5.360018981	3.161839872	1.505162431	1.322550885	0	0	0	0.273716523	2.794601699	0	0	0	0	0.730830273	0	1	NA	NA	NA	11.55151265	0.538596406	NA	NA	0	0	0	1	1	1	0.333333333	1	1	0.333333333
FBtr0071272_1	FBtr0071272_1	FBtr0071272	8	115	X	-	FBgn0011661	8875907..8876014	108	atgcacttttttatctatgatattatgtttattatttcattattgaatcgggaaaaccaaacgtttttttttttttcgtatacaaatccatttgcagtttgtaaactt	mhffiydimfiisllnrenqtffffsytnpfavckl	0.059880661	0.420569812	0.216992829	0	0	0	0	0	0	0	0	0	0	0.46576695	0	0	0	0	0	0	0	NA	NA	NA	NA	0	NA	NA	NA	NA	NA	NA	NA	NA	NA	NA	NA	NA
FBtr0071274_1	FBtr0071274_1	FBtr0071274	155	196	X	-	FBgn0011661	8880367..8880400, 8897839..8897846	42	atgcgtgtattgcagcacaaaaacaataaagagttcagacga	mrvlqhknnkefrr	28.48608611	46.93559101	62.94032002	37.70627555	5.236752273	15.5057692	10.45342978	1.93520884	12.32806361	3.087454222	22.53191468	42.21997171	13.021086	5.988432213	16.05608422	49.20503848	100.5765503	277.4050484	146.5836719	0	1	12.21273996	0.232414881	0.367261478	0.802807829	0.323157843	0.76781259	0.489229729	1.892468955	1	8	0.960981558	0	3	1	0	2	1
FBtr0071284_1	FBtr0071284_1	FBtr0071284	41	100	X	+	FBgn0030082	9081189..9081248	60	atgcgtttactggccaagagagcgatagttgccgatggcgagaccatggagttgccatct	mrllakraivadgetmelps	1.832348241	1.362646191	0	1.077322158	0.166623936	0.301501068	0.406522269	0	0	0	0.225319147	0	0	0	0	0	0	0	0	0	1	NA	0.739501895	NA	NA	NA	NA	NA	NA	2	2	0.111111111	0	0	1	0	0	1
FBtr0071284_2	FBtr0071284_2	FBtr0071284	75	143	X	+	FBgn0030082	9081223..9081291	69	atggcgagaccatggagttgccatcttgatttcttcttcttcttcaatctctttaatcgcacgtataaa	marpwschldfffffnlfnrtyk	15.93346297	10.20338935	4.075691398	65.57613139	20.42954345	4.194797463	5.655962008	0	1.293799779	0	30.76096178	4.283185536	5.569536198	2.187079591	2.850536692	0.611242714	12.88852819	57.48263722	16.58666967	0	1	NA	0.664138644	0.97936394	1.015517595	0	0.453879363	0.047425331	3.465592452	1	23	0.999910895	0	4	1	0	3	1
FBtr0071285_1	FBtr0071285_1|FBtr0309872_1	FBtr0071285	82	111	X	+	FBgn0052707	9083012..9083041	30	atgcacagtagagacgccgcgagccaattc	mhsrdaasqf	20.04804546	6.359015556	1.562348369	21.54644317	9.664188286	0.603002135	0	1.08371695	1.785443695	2.161217955	29.74212737	0	2.463448703	0	0.936604913	8.435149453	14.82180741	63.35065643	21.04791186	0	0	9.96958364	0.324932651	NA	0	NA	1.906293327	0.569103971	3.009830944	NA	NA	NA	NA	NA	NA	NA	NA	NA
FBtr0071287_1	FBtr0071287_1	FBtr0071287	68	115	X	+	FBgn0052706	9087196..9087243	48	atgaaaaaaataattaatacatcaaagccaaagcgcaagtccacttcc	mkkiintskpkrksts	0.943120418	2.649589815	0.976467731	0.673326349	0	0.376876335	0	0	0	0	0.281648933	0	0.307931088	0	0	72.92889632	78.74085189	1.721485229	0	0	0	NA	0	NA	0	NA	NA	0.926188815	NA	NA	NA	NA	NA	NA	NA	NA	NA	NA
FBtr0071288_1	FBtr0071288_1	FBtr0071288	57	104	X	+	FBgn0030085	9088423..9088470	48	atgaaaaaaataattaatacatcaaagccaaagcgcaagtccacttcc	mkkiintskpkrksts	0.673657442	2.271076984	1.074114504	0.673326349	0.62483976	0.753752669	0	0	0.371967437	2.701522444	0.281648933	0	0.307931088	0	0	78.20086472	125.0590001	1.721485229	0	0	0	0.249239591	2.218505684	NA	0	NA	NA	0.62531177	NA	NA	NA	NA	NA	NA	NA	NA	NA	NA
FBtr0071294_1	FBtr0071294_1|FBtr0071296_1	FBtr0071294	39	68	X	+	FBgn0030089	9108729..9108758	30	atgatcggccgccagcaagggctagatagc	migrqqglds	4.311407627	15.89753889	15.31101402	4.309288634	3.998974463	18.09006406	14.6348017	13.0046034	15.47384536	0	1.802553174	2.462831683	8.868415331	5.030283059	6.556234391	0	0	0	0	0	1	NA	2.218505684	7.345229552	1.650216093	2.585262748	2.36017269	NA	NA	0	4	1	1	3	0.703703704	1	4	0.802469136
FBtr0071299_1	FBtr0071299_1	FBtr0071299	199	273	X	+	FBgn0030091	9142691..9142765	75	atgcgaaacattcgtgtgcgcaaaaaagtgaacaagaaaattggaaaatcagaaggcttcgctttgatacggaaa	mrnirvrkkvnkkigksegfalirk	8.019218186	4.481591916	2.312275586	17.6680834	24.26044508	6.512423062	4.878267232	0.43348678	3.80894655	0.864487182	4.326127618	4.925663366	2.364910755	0.670704408	2.997135722	1.687029891	11.85744593	40.76477023	9.471560338	0	1	20.43764646	5.607889368	1.322141319	2.062770116	0.646315687	1.270862218	0.142275993	4.303912848	17	31	0.011080228	4	8	0.258649596	1	5	0.868312757
FBtr0071303_1	FBtr0071303_1|FBtr0333473_1|FBtr0333474_2|FBtr0333475_2|FBtr0340341_1	FBtr0071303	513	557	X	+	FBgn0026206	9166158..9166202	45	atggccctcgtgggagagcggagggacattagggagcagcagaag	malvgerrdireqqk	16.95820333	5.551521517	3.749636086	3.591073862	0.666495744	2.814009965	1.626089077	2.889911867	3.174122125	5.763247881	2.102978703	11.49321452	1.970758962	1.11784068	1.873209826	12.18410477	14.82180741	33.0525164	59.63575027	0	1	0.623098978	0.316929383	0.244840985	0.825108046	2.585262748	1.694482957	0.822039069	0.554239969	2	2	0.111111111	1	4	0.802469136	1	1	0.333333333
FBtr0071311_1	FBtr0071311_1	FBtr0071311	61	90	X	+	FBgn0030108	9227197..9227226	30	atggatttctcagttgtttgttggcccatt	mdfsvvcwpi	0	0.151405132	0	0	0	0	0	0	0	0	0	0	0	0	0	0	0	0	0	0	1	NA	NA	NA	NA	NA	NA	NA	NA	0	0	1	0	0	1	0	0	1
FBtr0071320_1	FBtr0071320_1|FBtr0112814_1	FBtr0071320	105	149	X	+	FBgn0002576	9285803..9285847	45	atgagtgaacaaaagacaccgccggagcgaagtgtgataagcgct	mseqktppersvisa	0.287427175	0.605620529	0.624939348	2.872859089	4.221139711	3.216011389	5.420296924	0.361238983	2.380591594	0	0	0	0.328459827	0	0	0	0	0	0	0	1	NA	NA	NA	16.50216093	NA	NA	NA	NA	1	5	0.868312757	0	3	1	0	0	1
FBtr0071329_1	FBtr0071329_1|FBtr0302965_1|FBtr0302966_1	FBtr0071329	24	68	X	-	FBgn0052703	9267631..9267675	45	atgccagttgttgtccggaacttttctacatcacacacgaccttc	mpvvvrnfstshttf	0.143713588	0.403747019	0.104156558	0	0	0.402001424	0	0	0	0	0	0	0.656919654	0	0	0	0	0	0	0	1	NA	NA	NA	0	NA	NA	NA	NA	0	0	1	0	0	1	0	0	1
FBtr0071329_2	FBtr0071329_2|FBtr0302965_2|FBtr0302966_2	FBtr0071329	194	235	X	-	FBgn0052703	9267464..9267505	42	atggactcgtcctcctccgatacgcatctacattcgttgatc	mdssssdthlhsli	0.461936531	0.432586092	0.223192624	0	0	0	0	0	0	0	0	0	0.351921243	0	0	0	0	0	0	0	1	NA	NA	NA	0	NA	NA	NA	NA	0	0	1	0	0	1	0	0	1
FBtr0071329_3	FBtr0071329_3|FBtr0302965_3|FBtr0302966_3	FBtr0071329	242	328	X	-	FBgn0052703	9267371..9267457	87	atgcttgtaattccatttccaaaactgtgcaaattgaaacgcgcgtggtctgcgagtgaaacatacaaattgtcaagtcgaggccgc	mlvipfpklcklkrawsasetyklssrgr	0.074334614	0.156625999	0	0	0	0.415863542	0	0	0.205223413	0	0	0	0	0	0	0	0	0	0	0	1	NA	NA	NA	NA	NA	NA	NA	NA	0	0	1	0	0	1	0	0	1
FBtr0071329_4	FBtr0071329_4|FBtr0302965_4|FBtr0302966_4	FBtr0071329	392	475	X	-	FBgn0052703	9267224..9267307	84	atgagttggcagtgggaagccctcaacggacgaagtaatatagatattgtgttcggtggagcacaacaccggaacggtatcaag	mswqwealngrsnidivfggaqhrngik	0.076989422	0.054073262	0	0	0	0	0	0	0	0	0.160942248	0	0	0	0	1.004184459	0	0	0	0	1	NA	0	NA	NA	NA	NA	NA	NA	0	0	1	0	0	1	0	0	1
FBtr0071331_1	FBtr0071331_1	FBtr0071331	19	60	X	-	FBgn0000077	9247277..9247318	42	atggaaaggatattaggattagatattactaatttgttacga	merilglditnllr	0.153978844	0.108146523	0	0.769515827	0.238034194	0	0	0	0	0	0	0	0	0	0	0	0	1.96741169	0	0	1	NA	NA	NA	NA	NA	NA	NA	NA	0	1	1	0	0	1	0	0	1
FBtr0071331_2	FBtr0071331_2	FBtr0071331	178	222	X	-	FBgn0000077	9247115..9247159	45	atgccacgcgtatacggtcacactctcccaccccactcattttct	mprvyghtlpphsfs	3.449126101	1.009367549	0.208313116	0	0.222165248	0	0.542029692	0	0	1.44081197	2.403404232	0	0.985379481	0	0	0	0	0	7.015970621	0	1	0	0.092437737	NA	0.550072031	NA	NA	NA	0	0	1	1	0	0	1	0	0	1
FBtr0071334_1	FBtr0071334_1	FBtr0071334	4	33	X	-	FBgn0030109	9232346..9232375	30	atgctgatatcgaagaacgatagacttcga	mliskndrlr	3.880266864	4.390748836	1.093643858	9.695899426	0.999743616	0.603002135	0	1.08371695	0	0	5.407659523	0	0.492689741	6.707044078	0	5.623432969	7.410903707	2.754376367	0	0	0	NA	0.184875474	NA	0	0.161578922	NA	0.758805294	NA	NA	NA	NA	NA	NA	NA	NA	NA	NA
FBtr0071347_1	FBtr0071347_1	FBtr0071347	154	225	X	-	FBgn0004828	9154671..9154685, 9155404..9155460	72	atgagattttcaagtggtcctccatcgtggaacaactacacagcgagaaaagcagattttaaaaaaaaaagc	mrfssgppswnnytarkadfkkks	213.5044985	199.4762618	94.00129355	7625.645345	3106.842139	2467.786239	1397.759069	753.1832804	1282.295743	51.32892644	27.03829761	54.387533	35.10414402	13.9730085	34.34218014	73.80755772	58.66965435	3081.45856	113.4613999	0	0	148.5642867	114.9052423	45.37411614	39.81749473	53.90272829	37.33879845	1.258019304	27.15865099	NA	NA	NA	NA	NA	NA	NA	NA	NA
FBtr0071349_1	FBtr0071349_1|FBtr0333304_1	FBtr0071349	502	624	X	-	FBgn0030090	9134417..9134539	123	atgcagtcgacgctgcgattattatgtgccagctccaataacaacaaacgcagcagcagcaaaaaaccgccgcagcagcagcagcaacaacaacaacaacagcaccaccacttgatacgaaaa	mqstlrllcassnnnkrssskkppqqqqqqqqqqhhhlirk	39.22329377	36.59572832	17.147726	6.831799054	1.544319406	1.176589532	1.586428368	1.189445433	1.306422216	3.162757983	5.935236061	5.40621589	0.721009376	0.408966102	1.827521782	11.31544439	1.80753749	54.41572822	43.31506252	0	1	2.160076455	0.260195111	0.217636431	2.200288123	2.908420591	0.714859997	6.260143678	1.256277264	4	7	0.173296754	0	3	1	1	3	0.703703704
FBtr0071351_1	FBtr0071351_1|FBtr0071352_1|FBtr0114594_1|FBtr0114595_1|FBtr0309250_1|FBtr0309251_1|FBtr0343319_1	FBtr0071351	146	187	X	-	FBgn0030087	9103553..9103594	42	atgcgctgtcctcgcggcgaattccacggattcaacggcttc	mrcprgefhgfngf	20.78714391	16.33012498	22.65405135	16.9293482	13.32991488	21.96650636	10.45342978	45.28388685	21.25528209	7.718635554	20.9224922	3.518330976	10.5576373	16.7676102	2.007010528	38.15900943	42.34802118	80.66387931	48.86122396	0	1	2.193308401	0.637109325	6.24344512	0.990129656	2.700676263	10.59051848	0.901081287	1.650877173	44	45	3.08E-20	10	14	0.004039541	33	38	1.28E-11
FBtr0071357_1	FBtr0071357_1|FBtr0339679_1	FBtr0071357	56	121	X	-	FBgn0030077	9067863..9067928	66	atgaaagtttcgaagcgaactgggaagatttttgaaaagcgcaggcgtgcaacggttttttttttt	mkvskrtgkifekrrratvfff	0	0.688205147	0.781174185	0	0.605905222	28.77964737	28.45655885	2.216693762	8.927218477	16.70032056	0	42.53981998	7.614295991	33.53522039	3.405836047	0.639026474	3.368592594	2.503978515	1.195904083	0	1	0	NA	0.676534301	3.737254092	0.066100468	2.621153324	0.189701324	2.093795439	0	0	1	14	28	0.050292558	4	10	0.44073566
FBtr0071357_2	FBtr0071357_2|FBtr0339679_2	FBtr0071357	179	334	X	-	FBgn0030077	9067650..9067805	156	atggcagcctttttttcgagtgtggtggctgagtgcaattcaaaacgcatttcgtgcataatttgtggaattttacgcgttgtaaaatcaatttcattgtgcaaatttgaaaacttgcctgctttccgttggctttcagcggcaacagctgaaata	maaffssvvaecnskrisciicgilrvvksislckfenlpafrwlsaataei	0.124367528	0.669676547	0.991490311	0	0	5.682135506	3.127094379	1.667256846	0.801160633	5.818663726	0.08666121	21.31296649	3.505677	13.22061573	2.521628612	0	0	5.826565391	1.264898549	0	1	0	0	0.266604628	0.892008699	0.126110378	0.317715554	NA	4.606349967	0	0	1	17	19	6.22E-07	6	9	0.042422395
FBtr0071363_1	FBtr0071363_1	FBtr0071363	45	89	X	+	FBgn0030141	9601074..9601118	45	atgtctgatgttcgaaatcaacgcaaatattatttatcccccagt	msdvrnqrkyylsps	22.56303325	12.21334734	11.76969105	30.88323521	10.88609715	6.030021354	1.084059385	0	1.190295797	1.44081197	8.111489284	0	0.985379481	1.11784068	0	7.497910625	29.64361483	302.9814003	34.20285678	1	1	21.43460483	1.342058994	NA	1.100144062	0	NA	0.252935098	8.858365321	9	20	0.190548872	0	0	1	0	0	1
FBtr0071363_2	FBtr0071363_2	FBtr0071363	52	108	X	+	FBgn0030141	9601081..9601137	57	atgttcgaaatcaacgcaaatattatttatcccccagttaatataattgagcccgca	mfeinaniiyppvniiepa	18.49366956	10.43898544	9.456319077	40.82483969	14.55767019	10.47319498	1.711672713	2.56669804	3.758828832	1.137483134	7.115341477	1.296227202	0.777931169	0.8825058	0	19.23806016	46.80570762	334.8741793	34.61827609	1	0	35.89050111	2.045955242	8.079752508	2.200288123	2.908420591	NA	0.411019534	9.67333493	NA	NA	NA	NA	NA	NA	NA	NA	NA
FBtr0071366_1	FBtr0071366_1	FBtr0071366	1	105	X	-	FBgn0027084	9608780..9608884	105	atgcccatctggcagcgctggtcgtgtacttttttttttttacttttgtggcgctttcgcattcgcatttcttttgggtttccatcgcttctgagaccccgggat	mpiwqrwsctffflllwrfririsfgfpsllrprd	21.18748891	18.99052945	9.865113988	4.001482303	0.761709422	0.861431622	0.23229844	0.774083536	0.51012677	9.87985351	27.8108204	11.25865912	19.42605263	11.97686443	4.014021056	9.23849702	76.22643813	16.5262582	54.12320193	0	0	0.405014335	0.027388959	0.076512808	0.011958088	0.064631569	0.127086222	0.121198068	0.305345168	NA	NA	NA	NA	NA	NA	NA	NA	NA
FBtr0071367_2	FBtr0071367_2|FBtr0303560_2	FBtr0071367	247	279	X	-	FBgn0027084	9608563..9608595	33	atgtgtgcagttctgctgatgaaatacgctgct	mcavllmkyaa	11.56241136	14.72759014	6.533456817	6.855686463	0.908857832	10.96367519	0.739131399	1.970394455	4.328348352	0	3.687040584	2.238937894	6.718496463	0	0	7.668317685	13.47437038	50.0795703	5.979520415	0	0	NA	0.246500632	4.896819702	0.110014406	NA	NA	0.569103971	8.375181758	NA	NA	NA	NA	NA	NA	NA	NA	NA
FBtr0071367_3	FBtr0071367_3|FBtr0303560_3	FBtr0071367	240	284	X	-	FBgn0027084	9608558..9608602	45	atgttgcatgtgtgcagttctgctgatgaaatacgctgcttaaaa	mlhvcssadeirclk	8.622815253	11.60772681	4.791201666	7.182147723	0.888660992	8.040028472	0.542029692	1.444955934	3.174122125	0	3.304680819	1.641887789	4.926897406	0	0	6.560671797	14.82180741	36.72501822	5.261977965	0	0	NA	0.26890978	4.896819702	0.110014406	NA	NA	0.442636422	6.979318132	NA	NA	NA	NA	NA	NA	NA	NA	NA
FBtr0071368_1	FBtr0071368_1	FBtr0071368	37	75	X	-	FBgn0264691	9605895..9605933	39	atgaaaacattggggcaaaaaaacgcggaaattgtcaat	mktlgqknaeivn	53.06347848	70.22868828	28.60299322	30.66224605	37.42629946	9.276955929	41.27764581	1.250442635	11.90295797	11.63732745	31.54468055	5.68345773	13.64371589	0	5.043257224	20.54715892	34.20417096	99.58129941	26.30988983	0	1	2.634818534	1.186453589	1.632273234	3.02539617	NA	2.36017269	0.600720858	3.78493791	26	45	0.000653264	6	11	0.122085048	3	5	0.209876543
FBtr0071371_1	FBtr0071371_1	FBtr0071371	8	46	X	-	FBgn0030137	9556499..9556537	39	atgacggtcgtagaatataacaaattccctcaatttacc	mtvveynkfpqft	12.2709294	14.32525482	7.691561202	16.57418705	11.79184778	26.4393244	31.89636267	3.751327904	15.1076005	1.66247535	16.98559722	5.68345773	20.84456595	2.579632338	2.161395953	8.651435337	17.10208548	12.71250631	6.071513037	0	0	9.96958364	0.694226269	4.651978717	1.530200377	1.454210296	6.989742197	0.505870196	2.093795439	NA	NA	NA	NA	NA	NA	NA	NA	NA
FBtr0071386_1	FBtr0071386_1|FBtr0307489_1	FBtr0071386	44	109	X	+	FBgn0052698	9788509..9788574	66	atgggaggaacgtttaacaagtgctcctcgaagaacaactccgaaatctgttatcaaaccgatgaa	mggtfnkcssknnseicyqtde	0	0.137641029	0	0	0	0	0.369565699	0	0	0.982371798	0	0	0	0	0	0	0	0	0	0	1	0	NA	NA	NA	NA	NA	NA	NA	0	0	1	0	0	1	0	0	1
FBtr0071386_2	FBtr0071386_2	FBtr0071386	105	140	X	+	FBgn0052698	9788570..9788605	36	atgaataaaacaataaatgtgcaaagtgcagaattc	mnktinvqsaef	0	0.252341887	0	0.897768465	0.27770656	0	0	0	0	0	0	0	0	0	0	0	0	0	0	0	1	NA	NA	NA	NA	NA	NA	NA	NA	0	0	1	0	0	1	0	0	1
FBtr0071386_3	FBtr0071386_3|FBtr0307489_3	FBtr0071386	121	153	X	+	FBgn0052698	9788586..9788618	33	atgtgcaaagtgcagaattctaagctgataaat	mckvqnsklin	0	0.137641029	0	0.97938378	0.302952611	0	0	0	0	0	0	0	0	0	0	0	0	0	0	0	1	NA	NA	NA	NA	NA	NA	NA	NA	0	1	1	0	0	1	0	0	1
FBtr0071394_1	FBtr0071394_1	FBtr0071394	27	59	X	-	FBgn0026415	9930890..9930922	33	atgcgagcacaacaagtcagtggagagtcattc	mraqqvsgesf	0	0.550564117	0.42609501	0.97938378	0	2.740918797	0	0.985197227	1.623130632	0	0	0	0.895799528	4.572984599	0.851459012	0	0	17.52784961	14.350849	0	0	NA	NA	NA	0	0.215438562	1.906293327	NA	1.221380673	NA	NA	NA	NA	NA	NA	NA	NA	NA
FBtr0071397_1	FBtr0071397_1	FBtr0071397	311	370	X	-	FBgn0030156	9876303..9876362	60	atgttcaggaaaattgggaaagcgttcgggaacgccttttgggagcggatcaactataaa	mfrkigkafgnafwerinyk	0	0.227107698	1.796700625	0	0	1.206004271	1.626089077	0	3.273313441	2.161217955	0	12.31415842	0.739034611	2.515141529	4.214722109	0	0	0	0	0	1	0	NA	0.097936394	2.200288123	0	0.776638022	NA	NA	0	0	1	0	0	1	0	3	1
FBtr0071397_2	FBtr0071397_2	FBtr0071397	700	858	X	-	FBgn0030156	9875815..9875973	159	atgaagaagaagcagcagcagataaaggcagatcaaacaagcgaacaacggacaaccaacaggtggaaggaaacgaagacccaaaaagatcaaaaacctatagagcaacccctgatctttaaatccaaattaaaaagggtgccacagctgatgtgccgc	mkkkqqqikadqtseqrttnrwketktqkdqkpieqplifksklkrvpqlmcr	0	0.771309164	3.095218467	0	0	4.095863561	0.92042778	1.533561722	0.673752338	0.407776973	0.255078279	12.54650103	3.718413137	3.796440044	7.245434233	0	0	1.039387308	0.992826031	0	0	0	0	0.326454647	0.247532414	0.403947304	0.092989918	NA	1.04689772	NA	NA	NA	NA	NA	NA	NA	NA	NA
FBtr0071402_1	FBtr0071402_1|FBtr0302722_1|FBtr0302723_1|FBtr0333521_1	FBtr0071402	176	301	X	-	FBgn0261617	9684016..9684141	126	atgctagagcggcaaacgtcggcagcagcagcagcagcaacaacatcagcatcgacaaaaacaacagcagcgcgccagcaacaaaaacaaaccgaaacacaacaaacccaacaacagccaacaatg	mlerqtsaaaaaattsastkttaarqqqkqtetqqtqqqptm	5.389259533	2.343174666	3.347889363	14.10779017	3.649857645	3.732870362	0.387164066	0.516055691	0.566807522	2.572878518	7.617933058	4.104719472	0.938456649	1.197686443	1.338007019	22.42678625	7.058003531	23.60894029	51.99335371	1	1	5.483271002	0.479113904	0.909409373	0.412554023	0.430877125	0.423620739	3.17749717	0.454076119	3	25	0.996495212	1	6	0.912208505	1	2	0.555555556
FBtr0071402_2	FBtr0071402_2	FBtr0071402	163	336	X	-	FBgn0261617	9683981..9684151, 9685503..9685505	174	atgttaatgtgtaatgctagagcggcaaacgtcggcagcagcagcagcagcaacaacatcagcatcgacaaaaacaacagcagcgcgccagcaacaaaaacaaaccgaaacacaacaaacccaacaacagccaacaatgtgaattgcttttttttccttattaattgtaaacga	mlmcnaraanvgsssssnnisidknnssapatktnrnttnpttannvncffflinckr	3.976901863	1.827303321	2.424333676	21.73218837	5.975479083	4.782430729	0.420540279	0.3736955	0.92350536	1.863118927	8.935069613	3.82163537	1.274197605	1.15638691	1.614836057	16.48247594	6.388710092	32.29268844	46.49592599	1	1	11.66441286	0.668766931	1.251409479	0.330043219	0.323157843	0.571887998	2.579938001	0.694527268	14	46	0.712521027	1	8	0.960981558	1	4	0.802469136
FBtr0071402_3	FBtr0071402_3|FBtr0302722_3|FBtr0302723_3|FBtr0333521_3	FBtr0071402	384	452	X	-	FBgn0261617	9683865..9683933	69	atggtcaaaatatctatatatatatatatatattcctgtgtaacaaaaagccgccaaaaacaaatcaca	mvkisiyiyiyscvtksrqkqit	5.998480176	3.225587601	3.192624928	15.92563191	1.738684549	2.621748415	0.353497625	0	0.258759956	11.27591977	21.55226621	20.3451313	4.498471545	2.187079591	9.773268658	7.946155282	6.444264093	583.2092568	81.78944011	0	1	1.412357682	0.080672934	0.128863676	0.078581719	0	0.026476296	1.233058603	7.130618035	1	4	0.802469136	0	2	1	0	0	1
FBtr0071402_4	FBtr0071402_4|FBtr0302722_4|FBtr0302723_4|FBtr0333521_4	FBtr0071402	645	1349	X	-	FBgn0261617	9682968..9683672	705	atgcacgcgtgtgtctgctgctgttcgacaaacaacaattgcaacaacgagaacaacgacggcagcagcagcagcagcagtaaccacaacaacaacgacagcagcatcagcagcagcagcaaaaacaaattgcagctaaaaaagcgcagggccgaagtcgaagaagaagaagaggtactggtcaagcggacgcaggataagaacaagcatcaagaggagcaggagcaggaggagcaccaggcggtggaaaagttgtctgctggccaaagcgccagtggcggcgacaacgatctcaacggcgccgcaacgagaaggcggtggtggctgcgcgatcctccaggatcagcggaagcggcagaaggagagggaaaaggcgaaggagtggaagtgggtgtggga…	mhacvcccstnnncnnenndgssssssnhnnndssissssknklqlkkrraeveeeeevlvkrtqdknkhqeeqeqeehqaveklsagqsasggdndlngaatrrrwwlrdppgsaeaaegegkgegvevgvgaegsagtgpttwwwsapsvdvavtiapatlllslqrqlakelsksttttatrttteatslaiksgaaalisslsasianiidykipkhqyqnqipilashaf	28.60206166	13.07882632	15.34425547	61.98040674	39.91884083	12.11136204	5.60481767	2.836110316	3.900118143	24.73904808	32.19666787	14.35778471	5.073656052	3.424873572	10.28272628	34.27901161	17.66002586	116.2698449	80.27315322	0	1	2.505367487	1.239843856	0.843539744	1.104690112	0.828091974	0.379288336	1.941051043	1.448427529	596	1100	9.25E-46	56	110	0.000106148	33	54	2.68E-05
FBtr0071404_1	FBtr0071404_1|FBtr0100193_1	FBtr0071404	43	72	X	-	FBgn0028341	9659074..9659103	30	atgtatttataccaactgttaaaagcgctg	mylyqllkal	0	0	0	0	0	0	0	0	0	2.161217955	0.450638294	9.851326732	1.970758962	35.21198141	7.492839304	0	0	0	0	0	1	0	0	0	0	0	0	NA	NA	0	0	1	0	0	1	0	0	1
FBtr0071404_2	FBtr0071404_2|FBtr0100193_2	FBtr0071404	104	133	X	-	FBgn0028341	9659013..9659042	30	atgcggccgaaaagggaacattgccatgtg	mrpkrehchv	0	0	0	0	0	0	0	0	0	0	0	0	0	0	0	0	0	0	0	0	1	NA	NA	NA	NA	NA	NA	NA	NA	0	0	1	0	0	1	0	0	1
FBtr0071404_3	FBtr0071404_3	FBtr0071404	229	273	X	-	FBgn0028341	9658873..9658917	45	atgcccaatgcatcgatgtttattcacatcactagctctacggta	mpnasmfihitsstv	0.431140763	0.302810265	0.416626232	21.54644317	12.21908864	3.216011389	3.252178154	1.08371695	0.396765266	0	0.901276587	0	0	0	0.624403275	11.24686594	0	244.2213712	14.03194124	0	0	NA	13.55753474	NA	NA	NA	0.635431109	NA	17.40467459	NA	NA	NA	NA	NA	NA	NA	NA	NA
FBtr0071404_4	FBtr0071404_4|FBtr0100193_3	FBtr0071404	164	271	X	-	FBgn0028341	9658875..9658982	108	atgcatcgcttagcatcgataacgaccgagaacatcgaaaggtatcgaccccacaaaagtcatcgatgcccaatgcatcgatgtttattcacatcactagctctacgg	mhrlasittenieryrphkshrcpmhrclftslalr	0.179641984	0.126170944	0.173594263	7.182147723	4.813580372	1.340004745	1.355074231	0.451548729	0.165318861	0	0.375531911	0	0	0	0.260168031	4.686194141	0	101.7589047	5.846642184	0	0	NA	12.81803284	NA	NA	NA	0.635431109	NA	17.40467459	NA	NA	NA	NA	NA	NA	NA	NA	NA
FBtr0071412_1	FBtr0071412_1|FBtr0307380_1	FBtr0071412	181	255	X	+	FBgn0052694	9989875..9989949	75	atgtatccccaccaacaacaatgtgatgtgctaaaaaataaaaatcgcaaagaacaaactatattcgcgaggata	myphqqqcdvlknknrkeqtifari	0	0	0.562445413	0	0	0	0	0.43348678	0	0	0	1.970265346	0.197075896	0.670704408	0.74928393	0	0	0	0	0	1	NA	NA	0	0	0.646315687	0	NA	NA	0	0	1	0	0	1	0	0	1
FBtr0071421_1	FBtr0071421_1|FBtr0071423_1|FBtr0309219_1|FBtr0309220_1	FBtr0071421	35	211	X	-	FBgn0030174	10070658..10070834	177	atgagtggcggttggcgagcgaacccagtgtcccgttatcaacaacaactctccaaacaccgaactgcagttgaattaagccaccaaatacttcgtgttttttttttcaagttccatagatgtagtacagtacgacagttactcaattactcaattgcaacttccaaagaattcgcg	msggwranpvsryqqqlskhrtavelshqilrvfffkfhrcstvrqllnysiatskefa	3.653735277	1.821993965	1.482906927	5.843103232	1.750963395	0.408815007	0.275608318	0	0.302617575	2.564156896	8.707248384	0.417429099	0.58454715	0	0.952479573	0	0	21.94164224	25.86395949	0	1	2.278761975	0.20109262	0.97936394	0.471490312	NA	0.317715554	NA	0.848348152	2	11	0.92485337	1	1	0.333333333	0	0	1
FBtr0071424_1	FBtr0071424_1|FBtr0339648_1	FBtr0071424	3	53	X	-	FBgn0005391	10052584..10052634	51	atgcagtacaatttggtacggtgtctgaaaaagtcgaacttggaagccaca	mqynlvrclkksnleat	0.253612213	0.089061843	0.091902845	5.703470251	0	0	0	0	0	1.27130468	0	0	0.289817494	2.958990034	0	0	0	298.1207362	12.38112462	0	0	4.486312638	NA	NA	0	0	NA	NA	24.07864755	NA	NA	NA	NA	NA	NA	NA	NA	NA
FBtr0071439_1	FBtr0071439_1|FBtr0112675_1|FBtr0114585_1|FBtr0343022_1|FBtr0343023_1|FBtr0343024_1|FBtr0343025_1|FBtr0343026_1	FBtr0071439	227	256	X	+	FBgn0085437	10220336..10220365	30	atggcgcacctgcacctaaattcttcatgt	mahlhlnssc	22.63489004	33.46053424	23.12275586	7.541255109	2.999230847	39.1951388	4.878267232	5.960443226	1.785443695	2.161217955	27.48893591	0	14.28800248	3.353522039	0.936604913	30.92888133	14.82180741	22.03501093	24.99439534	0	1	3.489354274	0.109106837	NA	0.341424019	1.777368139	1.906293327	2.086714559	0.88159808	0	0	1	0	1	1	1	1	0.333333333
FBtr0071441_1	FBtr0071441_1	FBtr0071441	13	105	X	+	FBgn0030189	10326476..10326568	93	atgcaaccaccaagattctatcacaaagcatttaagtgtcattgtgaaattattattcatttcacaaataaggggactttctcttcgaaaggg	mqpprfyhkafkchceiiihftnkgtfsskg	2.294781479	0.92796694	0.302390007	4.170279323	2.902481465	0.583550454	1.573634591	0.349586113	0.767932772	0	3.198078212	1.588923667	0.476796523	1.081781303	0.302130617	7.256042541	14.34368459	9.773593559	5.940942864	0	0	NA	0.907570507	0.367261478	3.300432185	0.323157843	2.541724435	0.505870196	1.645124988	NA	NA	NA	NA	NA	NA	NA	NA	NA
FBtr0071444_1	FBtr0071444_1	FBtr0071444	57	140	X	+	FBgn0028480	10368108..10368191	84	atgagccctcgcaccgccgagtcttccagctcctcccgatcgcccagtcgtccaatcgccatgtcccagacgcagtgccgcctg	msprtaesssssrspsrpiamsqtqcrl	66.82681821	45.9622723	117.9573019	26.16353813	8.807265186	15.7211271	13.93790638	38.89769768	19.76741234	6.174908444	29.45243133	9.675410184	22.34699895	11.3780212	10.36955439	75.81592663	84.69604237	79.68017346	42.28375151	0	1	4.237073047	0.299033553	1.62485381	0.62370372	3.418669818	1.906293327	0.895153121	1.884415896	5	23	0.924210809	1	11	0.98843898	7	32	0.945622204
FBtr0071445_1	FBtr0071445_1	FBtr0071445	38	73	X	+	FBgn0030195	10375411..10375446	36	atggctatgttttcaatctggatatcaaactttcga	mamfsiwisnfr	0	0.378512831	0.260391395	0	0	0	0	0	0	1.801014963	2.253191468	2.052359736	0	0	0.780504094	0	0	0	0	0	1	0	0	0	NA	NA	0	NA	NA	0	0	1	0	0	1	0	0	1
FBtr0071445_2	FBtr0071445_2	FBtr0071445	13	99	X	+	FBgn0030195	10375386..10375472	87	atgttcgaattgtccaagttaagtcatggctatgttttcaatctggatatcaaactttcgataaacccatcaacaaatccaaatttg	mfelsklshgyvfnldiklsinpstnpnl	0	0.156625999	0.269370408	0	0	0	0	0	0	0.745247571	1.24314012	0.849252305	0.169893014	0	0.322967211	0	0	0	0	0	0	0	0	0	0	NA	0	NA	NA	NA	NA	NA	NA	NA	NA	NA	NA	NA
FBtr0071450_1	FBtr0071450_1	FBtr0071450	95	187	X	+	FBgn0030206	10474032..10474085, 10474789..10474827	93	atgagagaccatagagcttaccctttcgcacgcagagcacacaccgcaaacacacgtattttgcagacaattaaaaacgtagaccataaattg	mrdhraypfarrahtantrilqtiknvdhkl	2.503397977	2.442018263	1.713543373	0.347523277	0.107499314	0.972584089	0.262272432	0	0	0	0.290734383	0	0.953593046	1.622671954	0.604261234	0	2.390614099	0	1.273059185	0	1	NA	0.369750947	NA	0.275036015	0	0	0	0	0	0	1	0	0	1	0	0	1
FBtr0071450_2	FBtr0071450_2|FBtr0307487_3	FBtr0071450	250	294	X	+	FBgn0030206	10474890..10474934	45	atgaagttttgccattcacaattggattctgttatcgattcacga	mkfchsqldsvidsr	0.57485435	2.624355626	0.729095906	2.872859089	1.777321984	6.432022777	2.710148462	1.806194917	0.793530531	0	2.102978703	3.283775577	2.956138444	1.11784068	0.624403275	4.686194141	0	36.72501822	4.384981638	0	1	NA	0.845145023	1.958727881	0.916786718	1.615789217	1.270862218	NA	8.375181758	1	1	0.333333333	0	0	1	0	0	1
FBtr0071450_3	FBtr0071450_3|FBtr0307487_4	FBtr0071450	305	346	X	+	FBgn0030206	10474945..10474986	42	atgttgtttacaacgaaaaactgtttaaattttttatttatt	mlfttknclnflfi	2.155703813	6.380644861	3.459485675	8.464674102	1.904273554	23.6893696	8.711191485	22.44842254	3.825950776	3.087454222	8.047112385	3.518330976	13.37300725	3.593059328	0	5.020922294	0	41.3156455	5.637833534	0	1	2.741635501	0.236640606	6.73312709	0.651401089	6.247718307	NA	NA	7.328284038	2	2	0.111111111	0	0	1	1	1	0.333333333
FBtr0071452_1	FBtr0071452_1	FBtr0071452	94	129	X	+	FBgn0030208	10479463..10479498	36	atgatcatagctttcccctccgctcagcgatcgcct	miiafpsaqrsp	46.34763199	12.99560719	8.983503123	125.6875852	119.4138208	14.07004983	16.93842789	9.482523314	3.967652656	7.204059851	18.02553174	14.36651815	4.105747838	2.794601699	7.024536848	30.46026191	24.70301236	275.4376367	41.65732556	0	0	17.44677137	6.624704474	0.97936394	4.125540232	3.393157356	0.564827652	1.233058603	6.611985598	NA	NA	NA	NA	NA	NA	NA	NA	NA
FBtr0071460_1	FBtr0071460_1|FBtr0307488_1|FBtr0332953_1	FBtr0071460	52	111	X	-	FBgn0261710	10473477..10473536	60	atgttggacggtgaaaagcagaatcaaaagatatcaatttccgcgaagttaacagttaaa	mldgekqnqkisisakltvk	22.63489004	21.34812365	8.514798612	7.541255109	8.497820734	10.55253737	6.09783404	0.541858475	3.273313441	7.564262843	22.30659553	20.93406931	5.419587147	5.868663568	2.341512283	8.435149453	22.23271112	177.6572756	44.72681271	0	1	0.996958364	0.380955522	0.504084381	1.125147336	0.092330812	1.397948439	0.379402647	3.972053113	8	14	0.057616305	6	7	0.006858711	0	0	1
FBtr0071461_1	FBtr0071461_1	FBtr0071461	64	159	X	-	FBgn0261710	10474517..10474612	96	atggacaattacgtattacgtgaaaagaacgcaacgcaaataatcaaaacaaataagaaacgcaactcgtgtgcgtgtgtagtgtgtgtgcagagc	mdnyvlreknatqiiktnkkrnscacvvcvqs	21.89386685	14.24154526	10.8876152	286.1636983	672.7441414	270.5972082	316.5792172	12.86913878	189.8893763	12.83223161	70.13058443	73.11531559	14.62672667	6.811841642	31.90310485	14.93724382	20.84316668	197.1100587	99.89536294	0	1	22.30038446	9.592735422	3.700964785	21.64388686	1.88923047	5.952065708	0.716649445	1.97316525	124	377	0.59131186	90	308	0.945521723	30	125	0.990998945
FBtr0071465_1	FBtr0071465_1|FBtr0333306_1|FBtr0346350_5	FBtr0071465	3	38	X	-	FBgn0030196	10385112..10385147	36	atgcatctaatatcgataggcgataggtcgcgcact	mhlisigdrsrt	12.39529693	4.542153969	2.083131159	11.67099005	4.721011519	0.502501779	0	0.451548729	0.495956582	0	5.632978669	0	0	1.39730085	0	0	0	22.95313639	19.73241737	0	0	NA	0.838102147	NA	NA	0.323157843	NA	NA	1.163219689	NA	NA	NA	NA	NA	NA	NA	NA	NA
FBtr0071467_1	FBtr0071467_1|FBtr0071468_1	FBtr0071467	9	80	X	-	FBgn0052686	10375237..10375308	72	atgttaaattattgcataaaaattcaacaaaatcgttttcaaccattgagaaaaagtacaaaaactaaattt	mlnycikiqqnrfqplrkstktkf	0.089820992	0	0.260391395	0	0	0	0	0	0	0	0	0	0	0	0	0	0	0	0	0	0	NA	NA	NA	NA	NA	NA	NA	NA	NA	NA	NA	NA	NA	NA	NA	NA	NA
FBtr0071471_1	FBtr0071471_1	FBtr0071471	176	289	X	-	FBgn0030191	10331477..10331488, 10331542..10331643	114	atgatattttacatttttccaaaattttccaaaagcaactttcttgcgaaaaaactaatcgaacaaggcaaaccatacgtgctcctgtacaactttctttggcttgtagacaca	mifyifpkfsksnflakklieqgkpyvllynflwlvdt	0	0	0	0	0	0	0	0	0	0	0	0	0	0	0	0	0	0	0	0	0	NA	NA	NA	NA	NA	NA	NA	NA	NA	NA	NA	NA	NA	NA	NA	NA	NA
FBtr0071489_1	FBtr0071489_1|FBtr0308582_1|FBtr0308583_1|FBtr0308584_1	FBtr0071489	25	69	X	-	FBgn0052685	10082424..10082468	45	atggcgaagttttcattatcaattcgttcagatagcaaactgaat	makfslsirsdskln	15.23364028	17.36112184	8.749150868	33.7560943	23.99384678	17.28606121	12.46668293	1.08371695	7.538540047	8.644871821	11.4161701	1.641887789	2.29921879	6.707044078	3.746419652	1.874477656	49.40602471	47.74252369	18.41692288	0	1	3.904753592	2.101742227	10.52816236	5.42213859	0.161578922	2.012198511	0.037940265	2.592318163	42	57	5.56E-10	10	15	0.008504271	5	6	0.017832647
FBtr0071493_1	FBtr0071493_1	FBtr0071493	51	113	X	+	FBgn0052677	10629367..10629415, 10631389..10631402	63	atgggataccgactccccactcttccagtcacatacttttttttccagtttcccaagttcgtt	mgyrlptlpvtyfffqfpkfv	0.513262813	5.551521517	2.901504114	0	0	2.297150992	1.548656264	1.806194917	0.566807522	0	0	2.345553984	0	0	0.44600234	0	0	0	0	0	1	NA	NA	0.97936394	NA	NA	1.270862218	NA	NA	0	0	1	0	1	1	0	0	1
FBtr0071493_2	FBtr0071493_2|FBtr0343041_7|FBtr0343042_1	FBtr0071493	116	235	X	+	FBgn0052677	10631405..10631524	120	atgcgttcgttccatcgttccttcgttgtgtttgccaagttaaattttgttgtactcgaattcccaactggccaactaaaccagagttggaattcgcaattggcagccagaagccaaaac	mrsfhrsfvvfaklnfvvlefptgqlnqswnsqlaarsqn	0.053892595	0.719174378	0.390587092	0	0.083311968	3.768763346	2.845655885	1.625575425	1.190295797	0	0.112659573	4.925663366	1.231724352	0.419190255	1.639058598	0	0	0	0	0	1	NA	0.739501895	0.765128078	2.31030253	3.877894122	0.726206982	NA	NA	0	0	1	1	7	0.941472337	1	2	0.555555556
FBtr0071493_3	FBtr0071493_3|FBtr0343041_8|FBtr0343042_2	FBtr0071493	502	549	X	+	FBgn0052677	10631791..10631808, 10677709..10677738	48	atgagcttgtggctaaaggtgtctccggcatcgactactttcatgttg	mslwlkvspasttfml	0.538925953	1.324794908	1.464701596	0	1.66623936	16.20568239	39.12776842	14.56244652	9.67115335	0	0	1.539269802	0.615862176	1.047975637	1.170756141	0	0	0	0	0	1	NA	NA	10.52816236	63.53331957	13.89578727	8.260604415	NA	NA	3	3	0.037037037	29	46	3.57E-05	12	24	0.067658779
FBtr0071503_1	FBtr0071503_1|FBtr0333017_1	FBtr0071503	16	78	X	-	FBgn0052676	10744866..10744928	63	atgctctttggcggtgggcgccgcttgacttgccagactctccaggccgagtgtgtgtgtgtg	mlfgggrrltcqtlqaecvcv	21.14642788	30.35312414	20.60811897	3.07806331	0.952136777	14.64433757	2.322984396	4.128445524	1.417018806	10.29151407	9.012765871	1.172776992	4.457669082	5.589203398	4.014021056	78.32638778	52.93502648	13.11607794	43.22339043	0	0	0.299087509	0.105643128	12.48689024	0.521120871	0.738646499	0.353017283	1.479670324	0.303448614	NA	NA	NA	NA	NA	NA	NA	NA	NA
FBtr0071515_1	FBtr0071515_1|FBtr0113368_1|FBtr0332465_1	FBtr0071515	13	48	2R	+	FBgn0050295	20870803..20870838	36	atgatctcagctgatcagctgttcgaaaaacgaaaa	misadqlfekrk	1.61677786	0.126170944	0.260391395	0	0	0	0	0	0	0	0	0	0	0	0	0	0	0	0	0	0	NA	NA	NA	NA	NA	NA	NA	NA	NA	NA	NA	NA	NA	NA	NA	NA	NA
FBtr0071515_2	FBtr0071515_2|FBtr0113368_2|FBtr0332465_2	FBtr0071515	182	466	2R	+	FBgn0050295	20871386..20871670	285	atgtgcataaatgcgcccacgacaggacgagtagggagcagcgaggagtggtggagcagtgaaacagaaacagccgcagaaacagaaacaataacaatagtaaagccgcaggactcgaccacaacaagccacaatcggcaatcatcaacactggcgcgccgcagaccgagcagaaggggtcagaggtcggtggtcggtggtcggtggtcggaggagcaggcgcttgctgacggcgccagttgcattttgacaacgacaacgaaccaaaaacacccgcgcacaggc	mcinapttgrvgsseewwssetetaaetetitivkpqdstttshnrqsstlarrrpsrrgqrsvvggrwseeqaladgascilttttnqkhprtg	6.21750363	1.402489646	0.707168209	2.381448982	2.385353188	0.253895636	0.342334543	0.114075468	0.187941442	2.729959522	6.403807329	0.25924544	0.829793247	0	0.098589991	9.915000235	10.14123665	14.78665207	4.154193131	0	0	0.872338569	0.372489843	0.97936394	0.412554023	NA	1.906293327	0.977691437	3.559452247	NA	NA	NA	NA	NA	NA	NA	NA	NA
FBtr0071522_1	FBtr0071522_1	FBtr0071522	31	69	2R	+	FBgn0261394	20994930..20994968	39	atgacaagtaaattctgttcgttttgcaaaataaacttg	mtskfcsfckinl	33.82796753	21.31318401	6.249393477	474.8504591	280.697246	72.82410404	70.67233297	22.50796743	38.91351644	121.3607006	233.9852678	71.99046458	75.41942952	14.18797786	38.18466184	101.6543652	171.0208548	722.4941085	326.8497852	0	1	3.912720155	1.199636407	1.011579859	0.937057379	1.586411232	1.019087627	0.594397481	2.210477538	43	363	1	12	58	0.988154366	3	21	0.987168911
FBtr0071524_1	FBtr0071524_1|FBtr0332594_1	FBtr0071524	209	253	2R	+	FBgn0034570	20996428..20996472	45	atgagcgcgcgtgtgtgtgtgtgccacagaaagttgcaagcagcc	msarvcvchrklqaa	11.06594624	11.60772681	7.290959056	7.182147723	2.443817727	8.442029895	4.878267232	1.08371695	3.570887391	25.93461546	29.44170184	67.31739934	20.36450928	13.41408816	34.96658342	14.05858242	54.34662719	51.41502551	32.44886412	1	1	0.276932879	0.083005315	0.125406358	0.239547497	0.080789461	0.102122857	0.258683623	1.584493846	1	2	0.555555556	0	3	1	1	1	0.333333333
FBtr0071524_2	FBtr0071524_2|FBtr0332594_2	FBtr0071524	130	351	2R	+	FBgn0034570	20996349..20996570	222	atgcgtaattggagagtgcgcgcaaaacgcgtggtgaatacggattggaaaaccatttttcatacgcagcaaacaggcaatgagcgcgcgtgtgtgtgtgtgccacagaaagttgcaagcagcctagagctaaataggcgcacggttgttaaatattcaccgtgctctctcgctttatgcaataacaaaatctgcaaattccccccattaggcgcaaaaatg	mrnwrvrakrvvntdwktifhtqqtgneracvcvpqkvasslelnrrtvvkyspcslalcnnkickfpplgakm	5.534915196	7.590716767	4.412578502	16.74216868	5.899388003	10.18584688	9.668637756	2.416395902	3.779993409	20.44395363	14.79798721	49.58944875	13.38251863	9.743341059	19.11180296	11.39885061	34.05009811	24.93827251	23.28780789	0	1	0.818930085	0.398661515	0.205403511	0.722482667	0.248004857	0.197783193	0.334767042	1.070872477	12	22	0.032703916	10	19	0.064766173	5	12	0.368479286
FBtr0071524_3	FBtr0071524_3|FBtr0332594_3	FBtr0071524	377	454	2R	+	FBgn0034570	20996596..20996673	78	atgggaatttctcaatgttgtgtcaatacagtgagagcgacgtacgaaaagtcaaaagcaaaggagaggagaatggaa	mgisqccvntvratyekskakerrme	7.379139977	10.42366103	5.768670902	13.25934964	4.614201303	9.045032031	3.127094379	0.833628423	3.20464253	49.87426051	6.412929562	89.98808073	4.16891319	13.54306977	6.844420518	10.81429417	34.20417096	10.59375526	44.52442894	1	1	0.265855564	0.719515357	0.100513668	0.750098224	0.061553875	0.468212396	0.316168873	0.2379313	1	10	0.98265847	0	3	1	1	2	0.555555556
FBtr0071524_4	FBtr0071524_4|FBtr0332594_4	FBtr0071524	391	474	2R	+	FBgn0034570	20996610..20996693	84	atgttgtgtcaatacagtgagagcgacgtacgaaaagtcaaaagcaaaggagaggagaatggaataacacataaaaaaaagagc	mlcqysesdvrkvkskgeengithkkks	8.545825832	10.92279883	6.639980569	13.85128489	4.403632593	9.691105747	2.613357446	0.774083536	2.975739492	46.31181333	6.27674766	81.80119519	4.223054919	12.57570765	7.693540357	12.0502135	37.05451854	10.8207643	48.3914045	1	1	0.299087509	0.701578721	0.118471444	0.618831035	0.061553875	0.386784153	0.325202269	0.223609222	4	15	0.790759812	4	10	0.44073566	2	5	0.53909465
FBtr0071535_1	FBtr0071535_1	FBtr0071535	4	99	2R	+	FBgn0003748	21074021..21074112, 21076653..21076656	96	atgtcagtcggttttctttcgtctcgccggttggtcgcacttttttttacatttatatcgaaacaacgtgcatgcgcagaaatccccacgaagatt	msvgflssrrlvalfftfiskqracaeiptki	0.471560209	0.094628208	0.341763706	1.009989524	0	0.188438167	0	0.169330773	0.743934873	0	0.704122334	0	0	0	0	0	0	24.10079321	4.110920285	0	0	NA	0	NA	NA	NA	NA	NA	5.86262723	NA	NA	NA	NA	NA	NA	NA	NA	NA
FBtr0071535_2	FBtr0071535_2	FBtr0071535	75	104	2R	+	FBgn0003748	21074092..21074112, 21076653..21076661	30	atgcgcagaaatccccacgaagatttgatt	mrrnphedli	1.077851907	0.151405132	1.093643858	1.077322158	0	0.603002135	0	0	2.975739492	0	0	0	0	0	0	0	0	71.61378553	6.577472457	0	1	NA	NA	NA	NA	NA	NA	NA	10.88773629	0	0	1	1	1	0.333333333	0	0	1
FBtr0071535_3	FBtr0071535_3|FBtr0071536_1|FBtr0332423_1	FBtr0071535	117	206	2R	+	FBgn0003748	21076674..21076763	90	atgcgacagttatcctgccagcgtatatctcgccgatataggtgtatattacaatccggtcgctttttgcgctgctgttatccaagtttc	mrqlscqrisrryrcilqsgrflrccypsf	1.724563051	0.353278642	0.885330743	0.359107386	0.111082624	0.804002847	0	0.541858475	0.595147898	0	0.600851058	0	0.164229914	0.55892034	0	0	0	10.09938001	0.876996328	0	1	NA	0.184875474	NA	0	0.96947353	NA	NA	11.51587492	0	0	1	0	0	1	0	0	1
FBtr0071535_4	FBtr0071535_4|FBtr0071536_2|FBtr0071537_1|FBtr0332423_2	FBtr0071535	385	426	2R	+	FBgn0003748	21076942..21076983	42	atgcaaacaacgcatattgacgtgataaacaagtggcaagaa	mqtthidvinkwqe	6.46711144	0.865172185	11.71761277	0.769515827	0.476068388	4.30715811	0	1.93520884	1.700422567	1.543727111	1.931306972	0	0.703842487	1.197686443	0	0	21.17401059	131.8165833	22.55133414	0	1	0.498479182	0.246500632	NA	0	1.615789217	NA	0	5.845178935	2	2	0.111111111	3	3	0.037037037	0	0	1
FBtr0071544_1	FBtr0071544_1	FBtr0071544	9	125	2R	-	FBgn0050293	21064862..21064978	117	atgacactccgtgtgaaaaaacacgcaacccaaaacacttttactgatccgaaaacaaatttaaacattattttaactgacttgaccactttaattaatctacaattagaaaaaaat	mtlrvkkhatqntftdpktnlniiltdlttlinlqlekn	0.055274457	0	0	0	0	0	0	0	0	0	0	0	0	0	0	0	0	0	0	0	0	NA	NA	NA	NA	NA	NA	NA	NA	NA	NA	NA	NA	NA	NA	NA	NA	NA
FBtr0071546_1	FBtr0071546_1	FBtr0071546	266	379	2R	-	FBgn0003391	21056819..21056932	114	atgcgcgcgcttggcggtgtgcgtgtaaccacttttttacctggtcttacctgtttgcggtgcgaaagagaggaggcaacagaaacggagaaagagagtgcccaagcggacgag	mralggvrvttflpgltclrcereeatetekesaqade	45.15632199	46.25825226	12.37544366	87.03629017	17.10087764	11.58398839	7.916486297	1.711132027	1.722796548	11.37483134	16.72105247	67.40381448	9.464829227	8.383805098	9.858999084	6.28936582	5.850713453	76.83260391	17.30913804	0	1	7.651655444	1.022715386	0.171859538	0.836410896	0.204099691	0.174743555	1.074974167	4.438846332	30	187	0.99999997	10	23	0.206428929	0	3	1
FBtr0071546_2	FBtr0071546_2	FBtr0071546	504	533	2R	-	FBgn0003391	21056665..21056694	30	atgaaaatgcagtccaaacaaacggtacac	mkmqskqtvh	64.6711144	69.04074032	19.99805913	281.1810834	125.9676956	92.25932671	26.01742524	3.251150851	12.49810587	58.35288479	128.882552	477.7893465	73.41077135	73.77748486	131.1246878	2.811716484	22.23271112	201.0694748	42.09582372	0	1	4.818632093	0.977383623	0.193096241	0.354408825	0.044066979	0.095314666	0.126467549	4.776470846	51	81	4.76E-08	6	21	0.751353785	2	4	0.407407407
FBtr0071547_1	FBtr0071547_1	FBtr0071547	50	88	2R	-	FBgn0034573	21017359..21017397	39	atgttttcgtcttctttgtgttataaaattaacaattta	mfssslcykinnl	24.5418588	27.60232027	12.6189676	6.629674821	1.025378067	1.855391186	0.625418876	3.751327904	0.915612151	3.3249507	65.16923014	13.26140137	59.88075309	3.869448507	9.36604913	32.44288251	57.00695159	118.6500589	14.16686375	0	1	1.993916728	0.015734083	0.139909134	0.010444406	0.96947353	0.097758632	0.569103971	8.375181758	1	3	0.703703704	0	1	1	0	0	1
FBtr0071548_1	FBtr0071548_1	FBtr0071548	37	66	2R	-	FBgn0001133	21011856..21011885	30	atgactactttttattatagttttatcaaa	mttfyysfik	21.34146775	21.49952878	10.1552644	47.40217497	48.32094143	34.37112172	28.45655885	13.0046034	17.25928906	4.32243591	28.39021249	2.462831683	13.302623	1.67676102	9.36604913	2.811716484	22.23271112	179.0344638	26.30988983	0	0	10.966542	1.70202817	13.95593615	2.139169009	7.755788243	1.842750216	0.126467549	6.804835178	NA	NA	NA	NA	NA	NA	NA	NA	NA
FBtr0071553_1	FBtr0071553_1	FBtr0071553	120	149	2R	-	FBgn0034567	20986352..20986381	30	atgagtccttcagtcaagccaattgcacat	mspsvkpiah	0.215570381	11.20397979	24.37263456	0	0	8.442029895	3.252178154	2.709292375	4.166035289	0	0	14.7769901	3.448828184	1.67676102	5.619629478	0	0	0	0	0	1	NA	NA	0.571295632	0.942980624	1.615789217	0.741336294	NA	NA	0	0	1	3	4	0.111111111	1	2	0.555555556
FBtr0071553_2	FBtr0071553_2	FBtr0071553	155	205	2R	-	FBgn0034567	20986296..20986346	51	atgagcaacaatcatccttggaaggatgtgctgatgaagaacgcggtcatg	msnnhpwkdvlmknavm	0	5.967143449	14.33684386	1.267437834	0.39205632	57.81726357	36.82613498	5.099844471	30.10748192	0	0.265081349	11.58979616	7.535254856	1.972660023	11.5698254	0	0	0	0	0	1	NA	1.479003789	4.988635071	4.887178428	2.585262748	2.602241684	NA	NA	0	0	1	11	35	0.655645045	5	17	0.718602554
FBtr0071560_1	FBtr0071560_1	FBtr0071560	10	75	2R	-	FBgn0034553	20852051..20852116	66	atgtgtacgaaagttgtgttttgtccaatcgaacggccaaaaggaatccagaacgcagagagagcc	mctkvvfcpierpkgiqnaera	0.293959611	2.546359043	24.28741556	0	0	2.740918797	0.369565699	4.67968683	7.033566073	0	0.204835588	0	0.671849646	2.286492299	2.554377036	0	0	0	0	0	0	NA	0	NA	0.550072031	2.046666342	2.753534805	NA	NA	NA	NA	NA	NA	NA	NA	NA	NA	NA
FBtr0071563_1	FBtr0071563_1|FBtr0342801_1	FBtr0071563	190	276	2R	-	FBgn0016984	20832143..20832229	87	atgcggcacttcgatgaggaatatccaagattgccgcacgacgacgtcatcctcagtcacaaacacacacgcacacaccacacacaa	mrhfdeeyprlphddvilshkhtrthhtq	27.28080343	20.51800586	16.75483941	24.88985677	15.05361077	9.356929687	11.7751278	6.352823501	5.951478984	3.726237854	17.09317665	2.547756914	4.417218364	2.890967275	3.229672114	42.66052597	79.22000514	84.53086091	58.51682393	1	1	6.679621039	0.880679529	3.672614776	2.665733688	2.197473336	1.842750216	0.538506983	1.444556544	13	37	0.469099029	1	14	0.996574513	10	21	0.12478014
FBtr0071563_2	FBtr0071563_2|FBtr0342801_2	FBtr0071563	203	322	2R	-	FBgn0016984	20832097..20832216	120	atgaggaatatccaagattgccgcacgacgacgtcatcctcagtcacaaacacacacgcacacaccacacacaataaaccaggtgtgcacggagaattcaaattcgttgagatattgttg	mrniqdcrtttsssvtnthahtthnkpgvhgefkfveill	21.82650111	15.97324146	12.2644347	21.00778209	12.4967952	9.949535234	9.146751059	4.605797038	5.653905035	3.782131422	17.23691473	4.309955445	5.912276887	2.515141529	4.683024565	29.87448765	72.25631114	66.1050328	52.29090603	1	1	5.554482314	0.725001858	2.308500716	1.547077587	1.83122778	1.207319107	0.413451603	1.264178379	12	40	0.726477865	6	18	0.587757394	5	23	0.924210809
FBtr0071563_3	FBtr0071563_3|FBtr0342801_3	FBtr0071563	329	454	2R	-	FBgn0016984	20831965..20832090	126	atgaaagcaatttatcaagcggaaagtggaaatcgaaagagctggataaaaggggaagcaaaaggaggaagtacgccacaaacaacaacagcgacggcggcggagcgacagagaaagcgctacaga	mkaiyqaesgnrkswikgeakggstpqtttataaerqrkryr	20.22255482	13.2659735	13.16836483	7.695158275	5.950854856	3.732870362	2.903730495	0.774083536	3.684248895	2.572878518	12.87537982	5.86388496	4.105747838	1.596915257	4.237022226	43.84938803	57.34627869	7.213842865	56.69154832	0	1	2.990875092	0.462188684	0.636586561	0.707235468	0.484736765	0.869537307	0.764642258	0.127247237	5	20	0.848489142	1	6	0.912208505	0	5	1
FBtr0071575_1	FBtr0071575_1	FBtr0071575	12	65	2R	+	FBgn0034599	21168941..21168994	54	atgacaatacatctggcaacactggtcaatattaaacatatattaaacaaatta	mtihlatlvnikhilnkl	8.742576576	7.06557284	2.603913949	7.182147723	6.109544318	5.360018981	3.613531283	2.709292375	3.637014935	25.21420948	38.80496417	6.84119912	21.62360528	3.726135599	6.244032754	0.781032357	8.234337452	24.48334548	15.34743573	0	0	0.284845247	0.157442339	0.783491152	0.16711049	0.727105148	0.582478516	0.094850662	1.595272716	NA	NA	NA	NA	NA	NA	NA	NA	NA
FBtr0071589_1	FBtr0071589_1|FBtr0071590_1	FBtr0071589	21	89	2R	+	FBgn0034611	21282318..21282386	69	atgtttctccacctttattttgttattttccgacggagtaatgtttactgcagctgtttagtgtgtgtt	mflhlyfvifrrsnvycsclvcv	13.87148541	13.42897695	4.415332348	7.962815954	9.997436157	11.53569302	4.948966757	19.78961387	3.363879426	1.879319961	11.16799249	1.070796384	7.069026713	2.187079591	2.036097637	113.0799021	25.77705637	27.54376367	14.29885317	0	1	4.237073047	0.895186504	10.77300334	0.700091676	9.048419617	1.652120883	4.386843108	1.926291804	8	16	0.126500715	7	16	0.262568687	10	20	0.091895774
FBtr0071590_2	FBtr0071590_2|FBtr0071591_1	FBtr0071590	125	202	2R	+	FBgn0034611	21282422..21282499	78	atgtcgccgtgtttattcccaagcaatctgttagattccgcaagaaattccatctggtggcgacaacaaacaaagact	mspclfpsnlldsarnsiwwrqqtkt	6.881669866	3.610430078	0.901354828	42.67853166	22.68648974	7.653488641	2.501675503	1.667256846	3.20464253	4.987426051	18.89214384	0	4.737401352	0.644908084	1.801163294	1.081429417	8.551042739	4.237502103	1.01191884	0	1	8.557225958	1.200842526	NA	0.52806915	2.585262748	1.779207105	0.126467549	4.187590879	23	43	0.005074049	0	5	1	1	1	0.333333333
FBtr0071591_2	FBtr0071591_2	FBtr0071591	180	209	2R	+	FBgn0034611	21282579..21282608	30	atggattacgttaaaaacaagagacttcta	mdyvknkrll	1.293422288	0.605620529	0.468704511	8.618577268	1.66623936	2.412008542	0	0	0	0	1.802553174	0	0.985379481	0	0	0	0	11.01750547	1.315494491	0	1	NA	0.924377368	NA	0	NA	NA	NA	8.375181758	1	3	0.703703704	0	1	1	0	0	1
FBtr0071600_1	FBtr0071600_1	FBtr0071600	39	89	2R	+	FBgn0034618	21313405..21313455	51	atgctgagcgagggagtccactggctctggaggagcctgctccacatcctg	mlsegvhwlwrsllhil	1.52167328	0.534371055	0.551417071	0	0	0	0	0	0	0	7.422277776	1.448724519	1.159269978	0	0.550944066	3.307901746	0	3.240442784	6.964382601	0	0	NA	0	0	0	NA	0	NA	0.465287875	NA	NA	NA	NA	NA	NA	NA	NA	NA
FBtr0071601_1	FBtr0071601_1	FBtr0071601	2	67	2R	+	FBgn0034618	21313873..21313938	66	atgcagcagtcaattccgatccgggttactaggagctcccaccaagcggacaatcatcgaaaattc	mqqsipirvtrsshqadnhrkf	0.587919222	0.137641029	0.355079175	1.958767561	2.575097192	0.27409188	2.217394196	0	1.35260886	0	2.662862644	0	1.791599057	0	0	1.278052947	0	1.251989258	1.195904083	0	0	NA	0.967040939	NA	1.237662069	NA	NA	NA	1.04689772	NA	NA	NA	NA	NA	NA	NA	NA	NA
FBtr0071602_1	FBtr0071602_1|FBtr0071603_1|FBtr0071604_1|FBtr0342890_1	FBtr0071602	73	159	2R	+	FBgn0020306	21323502..21323588	87	atgtgcaattttgcagaccatcgagtgcagcagattctccacgacgcattggcaccattttcaagcacggatgccctgcagagatgg	mcnfadhrvqqilhdalapfsstdalqrw	24.45608809	16.18468655	10.12832736	222.5227493	78.25579337	51.35914739	18.50377226	19.24531825	12.92907504	17.8859417	63.55553864	11.04027996	11.04304591	5.203741095	11.94978682	84.83627324	38.33226055	569.8709724	49.89806691	0	1	12.44120958	1.231297776	4.651978717	1.675604032	3.698361986	1.081950266	2.213182109	11.4207024	144	336	0.000171356	40	77	0.000574675	31	47	4.89E-06
FBtr0071606_1	FBtr0071606_1	FBtr0071606	8	49	2R	+	FBgn0034628	21386316..21386357	42	atgatcgcaagtgatctaaaacttgctatcagtttactaatt	miasdlklaislli	0	0.648879138	0.669577873	0	0	0	0.580746099	0	0	0	0	0	0.351921243	0	0	0	0	0	3.75855569	0	0	NA	NA	NA	1.650216093	NA	NA	NA	0	NA	NA	NA	NA	NA	NA	NA	NA	NA
FBtr0071609_1	FBtr0071609_1	FBtr0071609	55	108	2R	-	FBgn0034626	21384284..21384337	54	atgccaatgttaaaaaacaacaacaattttggagcctgcccccgcgaactgcaa	mpmlknnnnfgacprelq	21.9163221	12.11241058	6.856973398	2.992561551	0.925688533	0	0	0	0.661275443	10.80608978	11.76666655	1.368239824	9.853794812	0.9315339	1.040672126	7.810323568	8.234337452	13.77188183	19.73241737	0	1	0.276932879	0.078670414	0	0	0	0.635431109	0.948506618	0.697931813	1	1	0.333333333	0	0	1	0	0	1
FBtr0071610_1	FBtr0071610_1	FBtr0071610	339	410	2R	-	FBgn0000395	21379055..21379126	72	atgcgtcgttttccactaacactggctagcagcgttttccagtgggtccggcgaattggcgcgcaatttcat	mrrfpltlassvfqwvrrigaqfh	9.251562199	5.488436045	7.421154754	1.346652698	0.6942664	0.753752669	0.677537116	3.386615469	1.239891455	0.900507481	6.571808447	3.078539604	2.463448703	2.095951274	2.73176433	0	0	0	0.548122705	0	1	1.495437546	0.105643128	0.244840985	0.275036015	1.615789217	0.453879363	NA	0	0	0	1	0	0	1	1	2	0.555555556
FBtr0071610_2	FBtr0071610_2	FBtr0071610	429	512	2R	-	FBgn0000395	21378953..21379036	84	atgcttattgcaattgcggcacggcgcgaaattgaacctttgacagcgtcgacggacaagcgcgcacacaacgtggcgtatgcg	mliaiaarreiepltastdkrahnvaya	7.390984503	4.59622723	7.47695291	16.9293482	9.521367769	7.752884598	7.259326238	5.031542983	5.101267701	3.859317777	5.954863165	8.79582744	3.695173055	2.994216106	5.01752632	0	0	0	0	0	1	4.386616802	1.598923016	0.881427546	1.964542967	1.680420786	1.016689774	NA	NA	26	32	3.51E-08	6	12	0.177722456	4	6	0.100137174
FBtr0071610_3	FBtr0071610_3	FBtr0071610	508	570	2R	-	FBgn0000395	21378895..21378957	63	atgcgtaatctgtggcaagcgaatcgaagtactcgcaatcaaattgaaattgaaatgcaaatg	mrnlwqanrstrnqieiemqm	6.569764003	4.109567876	6.770176267	10.26021103	6.982336364	6.604309102	5.80746099	4.128445524	3.684248895	4.116605629	8.798176207	9.382215936	4.926897406	3.992288142	5.798030414	0	0	0	0	0	1	2.49239591	0.793611789	0.703917832	1.17872578	1.034105099	0.635431109	NA	NA	2	3	0.259259259	2	3	0.259259259	0	1	1
FBtr0071610_4	FBtr0071610_4	FBtr0071610	580	621	2R	-	FBgn0000395	21378844..21378885	42	atggaaatgggaattgaaatgaaaggcgcgcgccggctcaaa	memgiemkgarrlk	4.927323002	2.703663077	4.463852483	15.39031655	14.99615424	7.752884598	7.549699287	0.387041768	5.951478984	1.543727111	2.575075963	5.277496464	1.759606216	0	2.676014037	0	5.293502648	0	0	0	1	9.96958364	5.823577421	1.46904591	4.290561841	NA	2.224008881	0	NA	11	17	0.00800819	5	6	0.017832647	4	7	0.173296754
FBtr0071610_5	FBtr0071610_5	FBtr0071610	758	814	2R	-	FBgn0000395	21378651..21378707	57	atgcgatttatatcggttcgagtggcagcaacaacagcaacaactagacgacaacaa	mrfisvrvaattattrrqq	9.984312399	7.490569703	9.538547938	26.64954813	4.38484042	7.299499533	1.711672713	1.140754684	3.13235736	1.137483134	4.743560985	6.481136008	2.333793508	0	9.858999084	0	0	0	0	0	1	23.42852155	0.924377368	1.126268531	0.733429374	NA	0.317715554	NA	NA	5	13	0.447961298	0	1	1	0	3	1
FBtr0071610_6	FBtr0071610_6	FBtr0071610	841	951	2R	-	FBgn0000395	21378514..21378624	111	atgatcgctggcaacatgtcaagcataattaattttcgattccgccgatttcttgccaccagcagcagcagcagcagcagtagaagcacctcatctggaaatctggaagtg	miagnmssiinfrfrrflatsssssssrstssgnlev	4.194883096	2.905341728	4.264788792	6.11453117	8.196096309	7.170836204	5.49354418	3.954102386	4.986374284	1.168225922	4.384588802	2.662520738	2.13055023	0.453178654	4.303319871	0	0	0	0	0	1	5.234031411	1.869296456	2.693250836	2.578462645	8.725261774	1.158727316	NA	NA	19	26	3.99E-05	3	8	0.531778692	5	7	0.04526749
FBtr0071613_1	FBtr0071613_1|FBtr0071614_1	FBtr0071613	26	70	2R	-	FBgn0050394	21323251..21323295	45	atggtgacgacacaaacaatttgcttaaaaactttcttgcggccg	mvttqticlktflrp	18.10791203	7.974003634	3.853792644	11.49143636	14.88507161	4.824017083	7.046386001	1.444955934	1.587061063	0	8.712340342	3.283775577	2.627678617	0	0.624403275	49.67365789	34.5842173	25.70751276	13.15494491	0	1	NA	1.708504378	1.46904591	2.68160115	NA	2.541724435	1.436310021	1.954209077	6	16	0.453063847	0	2	1	0	0	1
FBtr0071613_2	FBtr0071613_2|FBtr0071614_2	FBtr0071613	76	132	2R	-	FBgn0050394	21323189..21323245	57	atgcgcaagcagcctggcagcgcaacgcacgtacacgtaattggaacaaatgtttgc	mrkqpgsathvhvigtnvc	15.08992669	9.881177055	2.713552431	47.62897964	46.30391483	33.95854131	26.53092705	1.996320698	10.65001502	3.412449403	14.467861	3.888681605	3.630345457	0	0.985899908	39.2160457	50.70618326	13.04704595	12.46257939	0	1	13.9574171	3.200467217	8.732661801	7.308099839	NA	10.80232885	0.773397704	1.04689772	32	75	0.057615077	9	25	0.462421068	4	6	0.100137174
FBtr0071613_3	FBtr0071613_3	FBtr0071613	125	310	2R	-	FBgn0050394	21322915..21323069, 21323166..21323196	186	atgtttgctgaaccacaaccgcccactaaatcgcttcattttggagtaacaagtagtattttgcgccgtactgctgttcgccgtatcagacagaaggttggtatcagttcgacgcagcttgtgacggtattgcatacgcggcgaaacgcccacgtgaaaacggatcgcagttctcgaaactcggga	mfaepqpptkslhfgvtssilrrtavrrirqkvgisstqlvtvlhtrrnahvktdrssrnsg	12.51698988	8.718005198	4.283858432	25.19543758	22.78985447	18.38183929	14.8183924	2.884085432	5.279537809	2.440084788	14.90013713	2.3833855	4.52956697	1.352226629	2.11491432	17.91335502	16.73429869	18.65867861	11.6697092	1	1	10.3256402	1.529506358	7.71249103	3.271481026	2.132841767	2.496336499	1.070457469	1.598898336	26	102	0.96534756	11	42	0.875522368	3	11	0.765889346
FBtr0071614_3	FBtr0071614_3	FBtr0071614	125	406	2R	-	FBgn0050394	21322915..21323196	282	atgtttgctgaaccacaaccgcccactaaatgtaagcgccaacgtctttttcaccgccgccgccgtcgtcgtcgtcgccggattattttgtttacaattttgcttacacaagtgcaatcgtcgatagcgcttcattttggagtaacaagtagtattttgcgccgtactgctgttcgccgtatcagacagaaggttggtatcagttcgacgcagcttgtgacggtattgcatacgcggcgaaacgcccacgtgaaaacggatcgcagttctcgaaactcggga	mfaepqpptkckrqrlfhrrrrrrrrriilftilltqvqssialhfgvtssilrrtavrrirqkvgisstqlvtvlhtrrnahvktdrssrnsg	8.714547331	6.104526078	2.958489465	17.30591978	15.45702895	12.82983267	10.03331558	2.132847189	3.482248342	1.83933443	10.88243539	1.572020223	3.302069538	1.070272991	1.693859949	14.95593875	14.97948622	12.30678802	9.236450684	1	1	9.408794561	1.420364873	8.161366169	3.038493123	1.992806701	2.055806529	0.998428019	1.33241528	40	136	0.856025581	11	57	0.993667457	3	14	0.894666263
FBtr0071615_1	FBtr0071615_1	FBtr0071615	35	67	2R	-	FBgn0034617	21312288..21312320	33	atggcaactccagagttgtgtaaaaataaaaaa	matpelcknkk	2.939596109	1.238769264	0.71015835	5.876302683	3.63543133	0.548183759	0.739131399	0.492598614	0	7.858974383	7.783752343	15.67256526	2.239498821	6.097312798	5.960213083	2.556105895	0	30.04774218	13.15494491	1	1	0.747718773	0.467053828	0.034977284	0.330043219	0.080789461	0	NA	2.284140479	0	2	1	0	0	1	0	0	1
FBtr0071615_2	FBtr0071615_2	FBtr0071615	12	101	2R	-	FBgn0034617	21312254..21312343	90	atgaatcgttgtagaaaagtgggatggcaactccagagttgtgtaaaaataaaaaataacaaaacaggattactttatgctctatttcat	mnrcrkvgwqlqscvkiknnktgllyalfh	2.08384702	0.857962416	0.572861069	10.05500681	9.330940414	4.623016371	1.897103923	0.541858475	0.198382633	7.204059851	23.43319126	13.13510231	5.419587147	3.353522039	7.180637667	0.937238828	0	46.82439823	9.646959603	0	0	1.39574171	0.398193328	0.351958916	0.350045838	0.161578922	0.02762744	NA	4.853798519	NA	NA	NA	NA	NA	NA	NA	NA	NA
FBtr0071615_3	FBtr0071615_3	FBtr0071615	88	126	2R	-	FBgn0034617	21312229..21312267	39	atgctctatttcattaaatttaaaagaaccctggaaaac	mlyfikfkrtlen	6.1354647	3.144568132	2.043070944	72.09771368	146.1163746	14.84312949	13.75921527	0.833628423	12.81857012	16.6247535	82.5014722	47.36214775	15.53867643	6.449080844	25.21628612	0	5.700695159	141.9563204	17.20262027	0	1	4.336768884	1.771075966	0.313396461	0.885481806	0.129263137	0.508344887	0	8.25201732	11	42	0.875522368	2	12	0.946048574	0	3	1
FBtr0071615_4	FBtr0071615_4	FBtr0071615	132	176	2R	-	FBgn0034617	21312179..21312223	45	atgggaagaaaaggacttgtggaaatacacttactggaaatcctt	mgrkglveihlleil	11.64080059	6.359015556	4.270418876	102.7047124	329.0267322	14.87405267	37.40004878	1.08371695	23.01238541	12.96730773	88.32510553	49.25663366	18.06529049	5.589203398	25.60053429	2.811716484	4.940602471	95.48504738	26.30988983	0	1	7.920280336	3.725177912	0.301970548	2.070271098	0.193894706	0.898902544	0.569103971	3.629245428	171	259	7.08E-27	2	9	0.856932378	6	12	0.177722456
FBtr0071621_1	FBtr0071621_1	FBtr0071621	33	77	2R	-	FBgn0050391	21266266..21266310	45	atgtcattcatcagaagttgtccttgtttttgcagggaaatacac	msfirscpcfcreih	0	0	0.208313116	0	0	0	0	0	0	0	0	0	0	0	0	0	0	0	0	0	1	NA	NA	NA	NA	NA	NA	NA	NA	0	0	1	0	0	1	0	0	1
FBtr0071622_1	FBtr0071622_1|FBtr0330232_1	FBtr0071622	202	246	2R	-	FBgn0034606	21250714..21250758	45	atgaaagaaagccagttaaaaagtatgcaaaaaagttgcctgata	mkesqlksmqkscli	15.95220822	13.32365164	4.270418876	12.9278659	1.777321984	4.824017083	1.626089077	0.361238983	1.587061063	1.44081197	2.403404232	18.06076568	0.656919654	0	3.122016377	0	0	7.345003644	0	0	1	8.972625276	0.739501895	0.267099256	2.475324139	NA	0.508344887	NA	NA	1	1	0.333333333	0	0	1	0	0	1
FBtr0071632_1	FBtr0071632_1|FBtr0071633_2|FBtr0310423_4|FBtr0330235_1|FBtr0330236_1	FBtr0071632	185	283	2R	-	FBgn0050389	21157132..21157230	99	atgagatgccgtcgcgccggcagcagaggcaccaccagcaccagcaaacaaaaccacgccgacatcgcctccggaaataccaggagccgcatcagcatc	mrcrragsrgttstskqnhadiasgntrsrisi	24.10468809	21.74728264	16.0495787	4.243996382	1.211810443	2.375462958	0.492754266	1.970394455	0.541043544	1.964743596	3.140812349	0.746312631	0.746499607	0.5081094	0.567639341	0	0	6.67727604	29.49896738	1	1	2.160076455	0.385827076	3.182932806	0.660086437	3.877894122	0.953146663	NA	0.226356264	0	2	1	1	1	0.333333333	0	1	1
FBtr0071632_2	FBtr0071632_2|FBtr0071633_3|FBtr0310423_5|FBtr0330235_2|FBtr0330236_2	FBtr0071632	190	294	2R	-	FBgn0050389	21157121..21157225	105	atgccgtcgcgccggcagcagaggcaccaccagcaccagcaaacaaaaccacgccgacatcgcctccggaaataccaggagccgcatcagcatctgattatcaag	mpsrrqqrhhqhqqtkprrhrlrkyqephqhliik	23.52796733	21.54278739	15.66812222	4.309288634	1.142564132	2.584294866	0.464596879	1.857800486	0.51012677	1.852472533	3.218844954	0.703666195	0.703842487	0.479074577	0.535202807	0	0	6.295717409	28.56502324	1	1	2.326236183	0.354960909	3.672614776	0.660086437	3.877894122	0.953146663	NA	0.22039952	2	2	0.111111111	0	1	1	1	1	0.333333333
FBtr0071633_1	FBtr0071633_1	FBtr0071633	59	103	2R	-	FBgn0050389	21157296..21157297, 21157917..21157959	45	atgcacacattgctacataatcatacttttctctggcccacagtg	mhtllhnhtflwptv	0.57485435	1.009367549	0.312469674	0	0	0	0	0	0	0	0	0	0	0	0	0	0	0	0	0	1	NA	NA	NA	NA	NA	NA	NA	NA	0	0	1	0	0	1	0	0	1
FBtr0071636_1	FBtr0071636_1|FBtr0342873_1	FBtr0071636	371	412	2R	-	FBgn0034590	21141850..21141891	42	atggaaaacgagcaactcgtttcacatatcgtcgcaggtgtg	meneqlvshivagv	20.63316507	19.35822763	9.039301279	46.94046548	10.23547035	10.76789527	6.388207089	4.644501215	0.850211283	26.24336089	26.07264413	29.90581329	9.501873569	4.79074577	8.028042112	12.0502135	10.5870053	21.64152859	15.97386168	0	1	1.788660594	0.39257508	0.360060272	0.67231026	0.96947353	0.105905185	1.138207942	1.354808814	3	6	0.319615912	1	2	0.555555556	1	3	0.703703704
FBtr0071636_2	FBtr0071636_2|FBtr0342873_2	FBtr0071636	538	639	2R	-	FBgn0034590	21141623..21141724	102	atgtgcatgtgtgttcagaaatacgcgttttcagaaaaaaaaagagaaacaacgaaaatcaccataaaaatggaaagtgttcgacacttggatgctcaaaac	mcmcvqkyafsekkrettkitikmesvrhldaqn	11.60275876	8.10462767	3.951822346	29.78478909	11.7616896	10.10915345	8.369576133	4.143623633	1.050260997	12.07739446	8.747684522	21.73086779	5.216714901	2.465825029	5.784912698	5.375340338	6.539032683	35.64487063	11.99421448	0	1	2.466160164	1.3445489	0.465197872	1.604376757	1.680420786	0.181551745	0.822039069	2.971838688	13	42	0.682996388	4	12	0.606925322	0	4	1
FBtr0071636_3	FBtr0071636_3|FBtr0342873_3	FBtr0071636	629	658	2R	-	FBgn0034590	21141604..21141633	30	atgctcaaaactgatcatcgatccctcgct	mlktdhrsla	18.97019356	15.44332349	7.811741846	76.48987325	35.6575223	29.54710463	26.01742524	13.0046034	3.570887391	34.57948728	32.89659543	49.25663366	19.70758962	6.707044078	20.60530809	11.24686594	7.410903707	33.0525164	22.36340635	0	1	2.21200137	1.083927435	0.599860413	1.320172874	1.938947061	0.173299393	1.517610589	1.477973251	9	25	0.462421068	3	7	0.429355281	0	4	1
FBtr0071636_4	FBtr0071636_4|FBtr0342873_4|FBtr0342874_3	FBtr0071636	877	924	2R	-	FBgn0034590	21139032..21139079	48	atgcaatggagccaaatagcgctagtgcctgaaaacaattcaactgtg	mqwsqialvpennstv	29.64092743	21.48060314	11.52231922	39.72625459	17.49551328	28.2657251	6.09783404	5.418584751	2.975739492	10.80608978	21.96861681	23.08904703	6.158621758	5.239878186	5.268402636	16.69456663	23.15907408	65.41643871	20.55460143	0	1	3.676283967	0.796386656	1.224204925	0.990129656	1.034105099	0.564827652	0.72086503	3.182569068	8	23	0.51930821	3	8	0.531778692	1	3	0.703703704
FBtr0071637_1	FBtr0071637_1	FBtr0071637	87	140	2R	-	FBgn0020312	21127103..21127133, 21128402..21128424	54	atgccatggaactacctcaacaagccatctagggacctgccgaccgtggctggg	mpwnylnkpsrdlptvag	23.95226459	13.20589209	5.121030766	77.20808802	80.90517779	19.43006881	20.32611347	1.806194917	11.90295797	6.003383209	16.02269488	4.104719472	10.12751133	0.9315339	0.520336063	14.05858242	12.35150618	38.25522731	13.15494491	0	1	12.8607629	5.049411375	4.733592378	2.007019572	1.938947061	22.87551992	1.138207942	2.908049221	135	225	2.58E-16	24	41	0.000807836	4	17	0.869577739
FBtr0071641_1	FBtr0071641_1	FBtr0071641	14	46	2R	+	FBgn0026369	21481940..21481972	33	atgtttttcgtcaccgagtttttgttaataaat	mffvtefllin	1.959730739	4.26687191	3.692823418	2.938151341	0.605905222	2.740918797	0	0.985197227	3.246261264	0	0	4.477875787	0	3.048656399	0.851459012	14.05858242	13.47437038	12.51989258	8.371328581	0	0	NA	NA	0.612102463	NA	0.323157843	3.812586653	1.04335728	1.495568171	NA	NA	NA	NA	NA	NA	NA	NA	NA
FBtr0071653_1	FBtr0071653_1	FBtr0071653	153	185	2R	+	FBgn0003731	21522572..21522604	33	atgatattttcatatcattatcaagtgcaattg	mifsyhyqvql	11.75838444	5.918564262	2.840633399	2.938151341	0.605905222	1.096367519	0	0.492598614	0	0	4.506382935	0	1.343699293	1.5243282	1.702918024	0	0	2.503978515	0	0	1	NA	0.13445489	NA	0	0.323157843	0	NA	NA	0	2	1	0	0	1	0	1	1
FBtr0071653_2	FBtr0071653_2	FBtr0071653	506	538	2R	+	FBgn0003731	21522925..21522957	33	atggggcaaggaggagcgtcggccacgcttgac	mgqggasatld	15.28589977	13.76410294	6.391425147	22.52582695	18.78306187	7.674572632	11.08697098	4.925986137	4.328348352	1.964743596	1.638684704	0	0	1.5243282	0.851459012	0	0	7.511935545	0	0	1	11.46502119	11.46227937	NA	NA	3.231578435	5.083448871	NA	NA	4	9	0.349692628	2	4	0.407407407	4	6	0.100137174
FBtr0071654_1	FBtr0071654_1	FBtr0071654	284	346	2R	+	FBgn0003731	21546926..21546988	63	atgatggccaagtgtgtgtgttttgtgcaagttaaccgctgcgggggcaacacaacaattgct	mmakcvcfvqvnrcggnttia	4.619365314	2.883907282	1.785540993	22.05945372	8.727920455	6.891452976	4.645968792	3.354361989	1.983826328	4.116605629	3.433434617	4.691107968	2.815369946	2.395372885	4.460023395	0	0	0	0	0	1	5.358651207	2.542037763	1.46904591	1.650216093	1.400350655	0.444801776	NA	NA	9	14	0.017433732	1	9	0.973987705	1	1	0.333333333
FBtr0071654_2	FBtr0071654_2	FBtr0071654	507	542	2R	+	FBgn0003731	21547149..21547184	36	atgaaagccttcggacgactcttgtggctcgtaatg	mkafgrllwlvm	5.029975565	5.551521517	3.254892436	39.50181248	27.21524287	61.80771888	24.39133616	14.44955934	7.439348731	5.403044888	27.78936144	22.57595709	13.95954265	0	14.82957779	0	0	0	0	0	1	7.311028003	0.979340347	2.737767379	1.747287627	NA	0.501656139	NA	NA	6	22	0.793850504	6	20	0.702786106	1	5	0.868312757
FBtr0071654_3	FBtr0071654_3	FBtr0071654	753	782	2R	+	FBgn0003731	21547395..21547424	30	atgaaaagctgtatttttggcacgcaaagc	mkscifgtqs	16.38334898	17.56299535	7.655507009	44.1702085	6.331709566	15.67805552	7.317400848	1.625575425	2.975739492	0	1.802553174	22.16548515	0	1.67676102	0.936604913	0	0	0	0	0	1	NA	3.512634	0.707318401	NA	0.96947353	3.177155544	NA	NA	1	5	0.868312757	3	4	0.111111111	1	1	0.333333333
FBtr0071654_4	FBtr0071654_4	FBtr0071654	850	882	2R	+	FBgn0003731	21547492..21547524	33	atgacgtcaggggttatagcttggaagagggct	mtsgviawkra	25.47649961	22.0225647	15.48145202	5.876302683	2.423620887	4.933653835	0.739131399	0	1.623130632	5.894230787	2.04835588	8.955751575	0.447899764	0	0	0	0	0	0	0	1	0.996958364	1.183203032	0.550892216	1.650216093	NA	NA	NA	NA	0	0	1	0	0	1	1	1	0.333333333
FBtr0071659_1	FBtr0071659_1	FBtr0071659	94	153	2R	+	FBgn0034642	21632100..21632159	60	atggtgatattaaggtgttcgttgtgcgacagcttggcggtcaagttgaatgcgttcgta	mvilrcslcdslavklnafv	2.586844576	2.573887249	2.890344483	0	0.166623936	4.522516015	10.16305673	0.812787713	3.86846134	1.080608978	0.901276587	1.231415842	10.10013968	2.515141529	0	0	0	0	0	0	1	0	0.184875474	3.672614776	1.006229325	0.323157843	NA	NA	NA	0	0	1	4	7	0.173296754	2	2	0.111111111
FBtr0071659_2	FBtr0071659_2	FBtr0071659	143	172	2R	+	FBgn0034642	21632149..21632178	30	atgcgttcgtataggccgttgctcaggtgt	mrsyrpllrc	1.724563051	1.362646191	1.874818043	0	0	4.824017083	13.82175716	1.08371695	2.380591594	0	1.351914881	0	20.69296911	6.707044078	0	0	0	0	0	0	1	NA	0	NA	0.667944609	0.161578922	NA	NA	NA	0	0	1	0	3	1	0	0	1
FBtr0071660_1	FBtr0071660_1|FBtr0330228_1	FBtr0071660	264	311	2R	+	FBgn0034643	21634942..21634981, 21635381..21635388	48	atgtggggcgagctgcgaaaattacataaatacagcgcagcctccccc	mwgelrklhkysaasp	10.50905609	7.286371991	4.394104788	2.019979047	0.41655984	2.261258008	1.52445851	0.338661547	0.743934873	0	10.42101054	3.078539604	3.079310879	5.239878186	0.585378071	108.9540138	18.52725927	3.442970458	29.59862606	0	0	NA	0.039973075	0.734522955	0.495064828	0.064631569	1.270862218	5.880741031	0.116321969	NA	NA	NA	NA	NA	NA	NA	NA	NA
FBtr0071661_1	FBtr0071661_1	FBtr0071661	169	228	2R	+	FBgn0034644	21646345..21646404	60	atgtgtgagtgtgccagtgctagtgtggttttcccttttcgccgtggaaaatatgaaaac	mcecasasvvfpfrrgkyen	27.37743843	33.46053424	42.41775822	402.3798262	202.2814583	624.7102122	100.0044782	15.71389578	102.0678646	28.09583342	54.75255267	77.57919802	30.54676392	11.73732714	35.5909867	13.3556533	11.11635556	71.61378553	9.866208685	0	1	14.32169034	3.694466256	8.052547954	3.273815797	1.33879678	2.867800926	1.201441716	7.258490857	45	365	1	22	478	1	8	67	0.999986136
FBtr0071662_1	FBtr0071662_1	FBtr0071662	171	218	2R	+	FBgn0034644	21653809..21653856	48	atgggaaagcgttatgccgaaagtgtaaagaattgtttttttccgcta	mgkryaesvkncffpl	15.08992669	17.69547484	19.04112075	0.673326349	0.20827992	0	0	0	0	2.701522444	1.126595734	3.078539604	0.615862176	2.095951274	0.585378071	0	0	1.721485229	0	0	1	0.249239591	0.184875474	0	0	0	0	NA	NA	0	0	1	0	0	1	0	0	1
FBtr0071662_2	FBtr0071662_2	FBtr0071662	80	307	2R	+	FBgn0034644	21653718..21653945	228	atgatccgaaccggagtccagagagtcctcctctatcgggatcggaatcgggatcggaatcggaatcggaatcggcatcggcatcgggaaaatgggaaagcgttatgccgaaagtgtaaagaattgtttttttccgctatgaaacaaagaaaatcgagttttattttatgtgtttgttcagaacgcacatcgtgccgccctcctcccctcgaacgttgtgttgttgtg	mirtgvqrvllyrdrnrdrnrnrnrhrhrengkalcrkckelffsamkqrkssfilcvcsertscrppplercvvv	9.445386445	14.38348757	14.18447862	2.835058312	1.885481381	1.90421727	2.139590891	0.64167451	1.95772335	4.549932537	6.818868915	2.268397603	3.111724678	1.54438515	2.464749771	1.664832129	0.975118909	0.362417943	0	0	1	0.623098978	0.276509404	0.839454806	0.687590039	0.415488656	0.794288886	1.707311912	NA	1	7	0.941472337	2	4	0.407407407	2	4	0.407407407
FBtr0071662_3	FBtr0071662_3	FBtr0071662	247	420	2R	+	FBgn0034644	21653885..21654058	174	atgtgtttgttcagaacgcacatcgtgccgccctcctcccctcgaacgttgtgttgttgtgtagtcgtcgtcgccgtctccactccgctcgtctcatctcgatccctagagatcctcagtgatcaggtccgtcctgctccgtcctgtcggttagaatgcaggcgagccaaatcg	mclfrthivppssprtlcccvvvvavstplvssrsleilsdqvrpapscrlecrraks	8.436978718	13.7830879	13.11833889	0.1857452	0	0.727761198	0.280360186	0.56054325	0	4.471485425	4.195597905	0.849252305	1.953769661	0.578193455	1.291868846	1.939114817	1.277742018	0	0	0	0	0.041539932	0	0.856943448	0.143497052	0.96947353	0	1.517610589	NA	NA	NA	NA	NA	NA	NA	NA	NA	NA
FBtr0071663_1	FBtr0071663_1	FBtr0071663	7	39	2R	+	FBgn0034645	21658303..21658335	33	atgatttttagcctggatgacactgatttttcc	mifslddtdfs	1.763757665	4.26687191	4.118918428	0	0	0	0	0	0	5.894230787	0.819342352	0	4.031097878	18.29193839	2.554377036	0	0	0	0	0	0	0	0	NA	0	0	0	NA	NA	NA	NA	NA	NA	NA	NA	NA	NA	NA
FBtr0071663_2	FBtr0071663_2	FBtr0071663	23	55	2R	+	FBgn0034645	21658319..21658351	33	atgacactgatttttcctgatttccagtacagc	mtlifpdfqys	61.33957214	87.53969467	100.8424856	16.64952427	34.83955025	67.97478617	27.34786175	48.27466414	45.4476577	428.3141039	109.7918752	170.1592799	334.5811238	1519.755215	415.5119978	245.3861659	87.58340745	35.05569921	17.93856125	0	0	0.03887223	0.317323574	0.399477397	0.081737611	0.031764763	0.109377486	2.801742625	1.954209077	NA	NA	NA	NA	NA	NA	NA	NA	NA
FBtr0071671_1	FBtr0071671_1	FBtr0071671	86	184	2R	+	FBgn0034655	21688858..21688956	99	atgcactcaaaacaaacgaaaaaacgcgcaaatcgggcgacagttcgaaactacaaaagacaaggcctgaaaactaagctactagcgccaaaaacagag	mhskqtkkranratvrnykrqglktkllapkte	0.391946148	0.596444461	0.80484613	3.264612601	1.615747258	2.192735038	0	0.164199538	1.983826328	0.654914532	0.546228235	0.746312631	0.298599843	0	0.567639341	0	0	0	0	0	1	4.98479182	2.958007579	2.938091821	0	NA	3.494871099	NA	NA	1	4	0.802469136	0	1	1	0	1	1
FBtr0071672_1	FBtr0071672_1	FBtr0071672	117	398	2R	+	FBgn0050290	21691696..21691977	282	atgacttcgcagatctacagccagaagaagttcgtgcccacgccgcccgagaagggttcctttcccctggaccacgaaggtctctgcaagaagcaattcctcctctacgccagttgtctgcgcaagaacgcccaggatacgagccagtgccgccaggacgcccagaactacctggcctgtcgcatggacaacaatcttatggagaaaaccgagtggtccaagttgggctttcacgaccagagtaccaagaccgatcaaaaagaaccggaggtgcagaagcaa	mtsqiysqkkfvptppekgsfpldheglckkqfllyasclrknaqdtsqcrqdaqnylacrmdnnlmektewsklgfhdqstktdqkepevqkq	23.02475137	20.2947305	18.44900734	40.22766783	16.27242268	14.04866677	14.35802058	15.96753166	13.54911173	20.23267873	28.3326842	19.65025279	25.73517688	3.032440142	10.86063144	72.53630292	37.84291255	89.37072253	49.40101654	0	1	1.988252192	0.574333959	0.714935676	0.557914198	5.26557192	1.247543645	1.91677379	1.809086711	89	188	4.80E-05	24	64	0.279620767	55	119	0.002371707
FBtr0071676_1	FBtr0071676_1	FBtr0071676	31	225	2R	-	FBgn0027360	21690844..21691000, 21691072..21691109	195	atgtcgttgggcaacgcagggcgaatcgctgtctgttggactgttttgaccgtgggtggcgtctacgcatttgtgctgtcaaagagatccgttgagaaccggcgttacgagagcatgcgagtgcgtgagcgcatgaggaaggcaaaccaaggggattacgactcaagcgcagcatcggacaggcgattcgattac	mslgnagriavcwtvltvggvyafvlskrsvenrryesmrvrermrkanqgdydssaasdrrfdy	117.4029461	117.3972103	109.4364942	60.82726649	48.55165149	77.36981245	79.80344856	56.85345846	73.88990062	104.7359471	79.10435276	118.2159208	113.9250277	25.79632338	73.63155547	246.782193	152.7786303	73.73253658	261.6822119	0	1	0.580767809	0.613767129	0.654478787	0.70049093	2.203936492	1.00350862	1.615292614	0.281763655	128	251	6.08E-09	129	340	0.041543724	165	404	0.000954729
FBtr0071679_1	FBtr0071679_1	FBtr0071679	100	138	2R	-	FBgn0003687	21687505..21687543	39	atgcaattaaaacccaaagttgagcccgttcagcaatct	mqlkpkvepvqqs	46.2647203	14.5581858	6.129212833	265.1869929	102.7941513	52.414801	17.51172852	16.25575425	14.19198835	18.28722885	30.50474602	1.89448591	8.33782638	1.289816169	11.52744508	16.22144126	22.80278064	220.3501093	51.60786081	0	1	14.50121257	3.369775679	27.66703131	2.100275027	12.6031559	1.231147773	0.711379963	4.269700504	31	37	3.64E-10	1	1	0.333333333	3	3	0.037037037
FBtr0071680_2	FBtr0071680_2|FBtr0299990_2|FBtr0299992_2	FBtr0071680	99	326	2R	-	FBgn0034649	21669474..21669480, 21669537..21669693, 21669755..21669818	228	atgtctgacactcgcaaggatccctgcaaaccgaacgcctgccgcatacaagcctgtctgaccaagaatcactaccaggaggacaagtgcttggatgtccttgaggcaatgcgccagtgctgtttaaagtggcacaaggaatcgctttgctgcagtggaatcgatttggagaagacttatctaccagacgcatccaaggaaaagaacgcaaccggcaagtcgaacaaa	msdtrkdpckpnacriqacltknhyqedkcldvleamrqcclkwhkeslccsgidlektylpdaskeknatgksnk	14.32408455	12.09248886	10.50473706	27.64181854	15.04000264	15.5511077	13.26546352	9.839009153	16.13164041	1.706224702	15.06080613	3.564624804	11.02069157	1.765011599	4.313312099	58.08414317	42.90523199	46.02707876	22.1556967	0	1	16.20057342	0.9986187	4.362621189	1.203687032	5.5744728	3.739965955	1.353777627	2.077437663	67	109	1.75E-09	28	64	0.053105807	53	98	1.91E-05
FBtr0071680_3	FBtr0071680_3|FBtr0071681_4|FBtr0299992_3|FBtr0299993_4	FBtr0071680	329	580	2R	-	FBgn0034649	21669220..21669471	252	atgtccataccgcagtataggcctccgaaggaaattcaagacttgctggaccaaaaggagcaacagcaagcaaatcagcgcaggcgaaccgctgtgctacccaaacgcacgtggattcagcgaaatccacgcctgttccagatctccttcatcacaggctcacttctgatcttcttctccaagcccctgtttgactgctttatcgccgatcccctaccaccgccggagaacaaagttccgcctcacaagcgc	msipqyrppkeiqdlldqkeqqqanqrrrtavlpkrtwiqrnprlfqisfitgslliffskplfdcfiadplpppenkvpphkr	19.4526606	16.88888202	14.13553286	20.26391679	22.0975077	27.49402593	16.93842789	18.90053967	23.87676688	4.116605629	12.71443757	3.518330976	13.13839308	1.39730085	5.24052749	46.69457733	31.76101589	40.6598416	24.43061198	0	1	4.922481922	1.737985466	7.814508107	1.289231322	13.52646402	4.556176249	1.470185258	1.664298939	86	182	6.90E-05	45	122	0.229367332	62	137	0.002456236
FBtr0071680_4	FBtr0071680_4|FBtr0071681_5	FBtr0071680	592	786	2R	-	FBgn0034649	21669014..21669208	195	atggaatcggtgcgcaaagccaaccaaagaatccgcaactatccagttctgctaagcaagtgcgcggacaaagccactgcgtatgcggtttgcgtgtcgcgtgatctaaacgtgcagcacaaaatctgcgacaccgagttcaaggagttcctaagctgtatccgcaagaccgctttggaaatgaagaccaagctt	mesvrkanqrirnypvllskcadkatayavcvsrdlnvqhkicdtefkeflscirktalemktkl	25.53679902	20.80073587	19.34908365	14.58528461	8.869520283	7.236025625	7.00469141	7.085841597	9.43080516	4.32243591	12.61787222	9.851326732	10.83917429	1.805742636	3.890512716	43.0408908	43.32528321	24.15376198	35.41715938	0	1	3.374320617	0.70293312	0.734522955	0.64623847	3.924059528	2.424052008	0.993435879	0.681979086	38	73	0.000740575	11	21	0.055722972	20	45	0.079423768
FBtr0071686_1	FBtr0071686_1	FBtr0071686	74	136	2R	-	FBgn0016641	21624311..21624373	63	atgatttgcgtccaattcggaagtgctaactgtgcgggcgagatagttataatgccgatcgag	micvqfgsancageivimpie	16.32175744	17.30344369	11.97800416	99.01103647	153.6114	35.89298425	103.3728056	5.934640441	70.00072901	4.116605629	25.96534929	11.72776992	11.26147979	4.79074577	6.244032754	18.74477656	14.11600706	70.82682086	19.4192044	0	1	24.05162053	5.916015158	3.060512314	9.179327015	1.238771733	11.21082028	1.327909265	3.647256572	122	195	7.19E-17	40	67	8.75E-06	31	50	3.12E-05
FBtr0071688_1	FBtr0071688_1|FBtr0345664_1	FBtr0071688	7	48	2R	-	FBgn0042180	21616860..21616901	42	atgttggtatatttgcgcagaccagcggcggtcacaccacac	mlvylrrpaavtph	5.23528069	1.189611754	0.669577873	0	0	0	0	0	0	0	3.218844954	0	0.351921243	0	0	10.04184459	0	0	4.698194612	0	0	NA	0	NA	0	NA	NA	NA	0	NA	NA	NA	NA	NA	NA	NA	NA	NA
FBtr0071707_1	FBtr0071707_1	FBtr0071707	168	209	2R	-	FBgn0010415	21480333..21480374	42	atgtgtgtatttaaacagcgttcttctagtgtgaaaccagtt	mcvfkqrsssvkpv	5.697217221	2.8118096	2.008733618	18.46837986	1.66623936	0.861431622	0	1.161125304	0.425105642	1.543727111	5.150151926	3.518330976	0.703842487	0	1.338007019	4.016737835	0	37.38082212	26.30988983	0	1	11.96350037	0.323532079	0.244840985	0	NA	0.317715554	NA	1.420789762	2	7	0.736625514	0	0	1	0	0	1
FBtr0071711_1	FBtr0071711_1|FBtr0071713_1	FBtr0071711	10	75	2R	+	FBgn0034657	21720743..21720808	66	atgtacagttgcggcagcgacgtcgcttttcctttcggcgcgcaaacacaaataaatacagaaaat	myscgsdvafpfgaqtqinten	3.23355572	2.06461544	0.56812668	0	0	0	0.739131399	0	0	0	0.409671176	0	0	0	0.425729506	12.141503	16.84296297	2.503978515	3.587712249	0	0	NA	0	NA	NA	NA	0	0.72086503	0.697931813	NA	NA	NA	NA	NA	NA	NA	NA	NA
FBtr0071712_1	FBtr0071712_1	FBtr0071712	59	94	2R	+	FBgn0034657	21720553..21720588	36	atgctgaatttacggcgtttcaatagccccataaag	mlnlrrfnspik	101.4977212	31.66890684	12.36859126	151.7228707	44.98846271	17.0850605	4.742759809	0.903097458	0.991913164	9.005074814	24.78510614	4.104719472	6.979771325	4.191902549	0	22.25942217	117.3393087	174.4438366	80.02591489	0	1	16.84859635	1.815141014	4.162296746	0.679500744	0.215438562	NA	0.189701324	2.179841827	33	45	4.82E-08	1	1	0.333333333	0	0	1
FBtr0071714_1	FBtr0071714_1	FBtr0071714	42	92	2R	+	FBgn0034658	21757386..21757436	51	atgatctgcctttcaaaaacattcagtcgaaaacggttgctcaaaattcca	miclsktfsrkrllkip	0	0	0	0	0.19602816	0	0	0	0	0	0	0	0	0	0	0	0	0	0	0	1	NA	NA	NA	NA	NA	NA	NA	NA	0	0	1	0	0	1	0	0	1
FBtr0071731_1	FBtr0071731_1|FBtr0345794_1	FBtr0071731	12	77	2R	-	FBgn0050401	21986862..21986927	66	atgtcatcgaaagggaaagacgaagaggcctgtgaaacgcgaagaaaatccacctcatcggcgctt	msskgkdeeacetrrkstssal	0	0	0.14203167	0.48969189	0	0	0	0	0	0	0	0	0	0	0	0	0	0	0	0	0	NA	NA	NA	NA	NA	NA	NA	NA	NA	NA	NA	NA	NA	NA	NA	NA	NA
FBtr0071731_2	FBtr0071731_2|FBtr0345794_2	FBtr0071731	81	149	2R	-	FBgn0050401	21986790..21986858	69	atgtcagctggcccaaaggcaaaagtcccggacctctcaaagcctgtcaaacaaatcatcgtgtcgagc	msagpkakvpdlskpvkqiivss	0.187452506	0	0.06792819	0	0	0	0	0	0	0	0.195929693	0	0	0	0	0	0	0	0.571954127	0	1	NA	0	NA	NA	NA	NA	NA	0	0	0	1	0	0	1	0	0	1
FBtr0071734_1	FBtr0071734_1	FBtr0071734	52	84	2R	-	FBgn0025573	21882450..21882482	33	atgattgcgattcaaaattccgtgtgccgaaaa	miaiqnsvcrk	0	0.275282059	0	0	0	0	0	0	0	0	0	0	0	0	0	0	0	0	0	0	0	NA	NA	NA	NA	NA	NA	NA	NA	NA	NA	NA	NA	NA	NA	NA	NA	NA
FBtr0071747_1	FBtr0071747_1	FBtr0071747	91	123	2R	-	FBgn0050404	21719723..21719755	33	atgaaaacgtctctctcacggccgccttctacc	mktslsrppst	9.602680623	2.339897499	1.988443379	1.958767561	0.605905222	0.548183759	0	0	0	3.929487191	4.506382935	2.238937894	1.343699293	0	2.554377036	0	0	0	2.391808166	0	1	0.498479182	0.13445489	0.244840985	0	NA	0	NA	0	0	0	1	0	0	1	0	0	1
FBtr0071749_1	FBtr0071749_1	FBtr0071749	37	72	2R	+	FBgn0034681	22034880..22034915	36	atgtatattgagtcccggccgcaaaacgaaataaat	myiesrpqnein	0	0	0	0	0	0	0	0	0	0	0	0	0	0	0	0	0	0	0	0	0	NA	NA	NA	NA	NA	NA	NA	NA	NA	NA	NA	NA	NA	NA	NA	NA	NA
FBtr0071755_1	FBtr0071755_1	FBtr0071755	73	102	2R	+	FBgn0067102	22076060..22076089	30	atgtttaaagcgcgaggaacggccaaccag	mfkargtanq	59.49742525	60.10783752	68.74332825	5.386610792	3.998974463	16.28105766	9.756534463	2.1674339	5.951478984	6.483653866	16.67361686	0	9.853794812	0	1.873209826	40.76988902	103.7526519	46.82439823	76.2986805	0	1	0.830798637	0.239838452	NA	0.990129656	NA	3.177155544	0.392952742	0.613698663	4	5	0.04526749	1	5	0.868312757	2	2	0.111111111
FBtr0071757_1	FBtr0071757_1	FBtr0071757	19	102	2R	+	FBgn0034691	22080461..22080538, 22081075..22081080	84	atgtcattgctgtgtgtgcgtgtgtgggtgaacttgagtgggaggcggaagatattggaaaaattcctccgcttttcgatgtct	msllcvrvwvnlsgrrkilekflrfsms	1.154841329	0.919245446	0.948568653	0	0	0.215357905	0	0.193520884	0.425105642	0.771863555	0.160942248	0	0.351921243	0.598843221	0	11.04602905	0	0.983705845	5.637833534	0	1	0	0	NA	0	0.323157843	NA	NA	0.174482953	0	0	1	1	1	0.333333333	0	0	1
FBtr0071758_1	FBtr0071758_1	FBtr0071758	6	74	2R	+	FBgn0034694	22103182..22103250	69	atgatttcttcaatgttaatttctttagaccctcggaaaaccacaacaaaaggtgcggatcgacatcca	missmlisldprktttkgadrhp	4.498860132	8.031054843	4.619116918	0.468400938	0.869342275	6.816545878	1.060492876	4.476222185	1.552559735	0	6.073820478	1.070796384	6.426387921	0.72902653	1.221658582	11.00236885	12.88852819	2.395109884	10.29517428	0	0	NA	0.143129399	6.365865612	0.165021609	6.139999026	1.270862218	0.853655956	0.232643938	NA	NA	NA	NA	NA	NA	NA	NA	NA
FBtr0071761_1	FBtr0071761_1	FBtr0071761	52	174	2R	+	FBgn0002715	22122152..22122200, 22122903..22122976	123	atgtgtatcgtgtcctgtgagtgcggggggaaagtccctcccactgttgcacaacaacggtcactctatttcaaaattcaaaacaagctattggcgtcgtctgtctggattttgtgtatggaa	mcivscecggkvpptvaqqrslyfkiqnkllassvwilcme	21.55703813	13.29410918	9.945681082	70.94560556	99.40540179	2.79440014	8.130445386	0.264321207	1.596738264	3.162757983	12.20020746	0	2.0428599	0	1.142201113	1.028676763	0	16.12317873	8.342160189	0	1	22.43156319	8.147845201	NA	3.979932929	NA	1.397948439	NA	1.932734252	113	149	3.03E-26	5	9	0.144845806	2	2	0.111111111
FBtr0071763_1	FBtr0071763_1	FBtr0071763	160	210	2R	+	FBgn0000008	22137127..22137177	51	atgttatgtttaaatatcgagaagtgtcccaaagtgcgaaacaaaccgatt	mlclniekcpkvrnkpi	0.76083664	2.582793433	1.102834143	1.90115675	0.39205632	1.064121415	0.478261493	0	0.350086999	0	0.265081349	0	0	0	0	0	0	16.20221392	6.964382601	0	1	NA	1.479003789	NA	NA	NA	NA	NA	2.326439377	0	1	1	0	1	1	0	0	1
FBtr0071763_2	FBtr0071763_2	FBtr0071763	165	248	2R	+	FBgn0000008	22137132..22137208, 22138000..22138006	84	atgtttaaatatcgagaagtgtcccaaagtgcgaaacaaaccgatttaacaacaaatgcccaaagcgaatcacaaactaaccca	mfkyrevsqsakqtdlttnaqsesqtnp	0.538925953	1.730344369	0.669577873	1.154273741	0.238034194	0.646073716	0.29037305	0	0.212552821	0	0.160942248	0.879582744	0.175960622	0	0	0	0	10.8207643	4.698194612	0	1	NA	1.479003789	0.734522955	1.650216093	NA	NA	NA	2.303174983	1	1	0.333333333	0	1	1	0	0	1
FBtr0071763_3	FBtr0071763_3	FBtr0071763	220	279	2R	+	FBgn0000008	22137187..22137208, 22138000..22138037	60	atgcccaaagcgaatcacaaactaacccataaaactaacgacaattcgcataaacaaaca	mpkanhklthktndnshkqt	1.077851907	2.043969286	0.781174185	0.538661079	0.166623936	0.301501068	0	0	0.297573949	0	0	2.462831683	0.24634487	0	0.468302457	0	0	17.90344638	9.208461439	0	1	NA	NA	0.122420493	0	NA	0.635431109	NA	1.944238622	0	0	1	0	0	1	0	0	1
FBtr0071764_1	FBtr0071764_1	FBtr0071764	202	261	2R	+	FBgn0000008	22137634..22137693	60	atgaaatatcatttaaataaaaatgtagtgatcttattttcatttttcttcgtgctctca	mkyhlnknvvilfsfffvls	0	0.302810265	0.078117418	0	0	0.603002135	0	0	0	0	0	0	0	0	0	0	0	0	0.657747246	0	1	NA	NA	NA	NA	NA	NA	NA	0	0	0	1	0	0	1	0	0	1
FBtr0071764_2	FBtr0071764_2	FBtr0071764	340	423	2R	+	FBgn0000008	22137772..22137855	84	atgtcaaggtctttcgcttggggatcgggttttaacctaatggacttgacccccattttctgtggctgtacgaaatccgcagct	msrsfawgsgfnlmdltpifcgctksaa	0.153978844	0.324439569	0.27899078	0.384757914	0.357051291	0	1.161492198	0.193520884	1.700422567	0	0.160942248	0	0	0	0	0	0	0	0	0	1	NA	2.218505684	NA	NA	NA	NA	NA	NA	0	2	1	0	0	1	1	2	0.555555556
FBtr0071764_3	FBtr0071764_3	FBtr0071764	471	527	2R	+	FBgn0000008	22137903..22137959	57	atgtctcaagttgcaacacgtggtgcaataagtaaaaaatattttatcaattctgtt	msqvatrgaiskkyfinsv	0	0.079686912	0.082228862	0	0	0.63473909	0	0.285188671	0	0	0	0	0	0	0	1.479850781	0	0	0	0	1	NA	NA	NA	NA	NA	NA	NA	NA	0	0	1	0	0	1	0	0	1
FBtr0071766_1	FBtr0071766_1	FBtr0071766	42	83	2R	+	FBgn0029084	22139976..22140017	42	atgaaacacactcgtagaaaagtggttcaattcagaaacatt	mkhtrrkvvqfrni	0	0	0	0	0	0	0	0	0	0	0	0	0	0	0	0	0	0	0	0	1	NA	NA	NA	NA	NA	NA	NA	NA	0	0	1	0	0	1	0	0	1
FBtr0071771_1	FBtr0071771_1|FBtr0071772_1	FBtr0071771	27	68	2R	+	FBgn0034708	22185998..22186039	42	atgtgtctgtcggctgtcggcaatcgatatctcctctgcaaa	mclsavgnryllck	15.55186323	15.14051323	9.150897591	23.08547482	6.664957438	12.92147433	10.45342978	11.99829481	10.2025354	3.087454222	21.56626119	1.759165488	7.742267352	0	3.345017547	59.24688307	15.88050794	123.9469365	13.15494491	1	1	7.47718773	0.309045568	7.345229552	1.350176803	NA	3.050069323	3.730792697	9.422079478	1	4	0.802469136	3	6	0.319615912	4	8	0.258649596
FBtr0071771_2	FBtr0071771_2|FBtr0071772_2	FBtr0071771	2	118	2R	+	FBgn0034708	22185973..22186089	117	atgtcaatcgatatcaggacgtccaatgtgtctgtcggctgtcggcaatcgatatctcctctgcaaatagatattttcagaataattggcttatttcacttcgccctaacgctgcag	msidirtsnvsvgcrqsisplqidifriiglfhfaltlq	7.351502748	7.958474902	3.645479528	18.78407866	3.588823236	6.648485082	4.377932131	4.862832469	4.883264808	1.1083169	8.319476188	0.631495303	3.031936865	0.429938723	1.20077553	29.55907073	15.20185376	88.2812938	8.095350716	0	0	16.94829219	0.431376105	10.52816236	1.443939081	11.31052452	4.066759097	1.944438567	10.90518458	NA	NA	NA	NA	NA	NA	NA	NA	NA
FBtr0071774_1	FBtr0071774_1	FBtr0071774	147	188	2R	+	FBgn0025186	22212981..22213022	42	atgaaaataaactgcaggcgaagtagaaaaaacaccttgagt	mkincrrsrkntls	35.10717639	39.90606701	18.63658412	203.9216943	44.51239432	40.05657042	19.74536737	3.870417679	7.22679591	21.61217955	40.23556192	49.25663366	20.41143211	10.77917798	19.40110177	7.029291211	21.17401059	145.5884651	40.40447366	0	1	9.435498802	1.106294835	0.813221843	0.967368054	0.359064271	0.372494098	0.331977316	3.603275873	24	74	0.608220727	10	28	0.464486686	0	3	1
FBtr0071774_2	FBtr0071774_2	FBtr0071774	259	300	2R	+	FBgn0025186	22213093..22213134	42	atgttgataaacgaaaataaaacaagggaccgccccccgccg	mlinenktrdrppp	43.11407627	41.20382529	16.40465788	10.77322158	1.428205165	0.430715811	0.580746099	0	0	4.631181333	12.87537982	8.79582744	8.798031082	1.197686443	1.338007019	2.008368917	10.5870053	59.02235071	29.12880659	0	1	2.326236183	0.110925284	0.048968197	0.066008644	0	0	0.189701324	2.026253651	3	4	0.111111111	0	0	1	0	0	1
FBtr0071775_1	FBtr0071775_1	FBtr0071775	285	416	2R	+	FBgn0020307	22244247..22244378	132	atggcactaatgatgtcgcgtcgcccccaacagcaacaacaacagcaagaagagcccctggagcaattggaagtgcagcatctggaactagagtcatcgaatccgttccacgaaggaaacgcgcgtttcacc	malmmsrrpqqqqqqqeepleqlevqhlelessnpfhegnarft	2.498656693	6.916461725	6.320409312	1.469075671	0.908857832	4.796607895	3.880439843	1.600945495	3.111000378	1.473557697	0.921760146	2.798672367	2.463448703	2.286492299	5.960213083	0	0	0	0	0	1	0.996958364	0.986002526	1.713886896	1.57520627	0.700175328	0.521961268	NA	NA	1	2	0.555555556	7	14	0.149462186	1	4	0.802469136
FBtr0071775_2	FBtr0071775_2	FBtr0071775	639	692	2R	+	FBgn0020307	22244601..22244654	54	atgccaaagcgcctgcatctggccataaataaaatacgtgaactgcagactcag	mpkrlhlainkirelqtq	2.03594249	10.34601737	6.162596345	5.985123103	10.73798698	87.43530963	43.36237539	7.224779668	36.37014935	4.802706567	12.01702116	25.99655665	22.71847137	7.452271198	31.22016377	0	0	0	0	0	1	1.246197955	0.893564789	3.363341953	1.908683673	0.96947353	1.164957033	NA	NA	0	6	1	9	77	0.999997091	4	12	0.606925322
FBtr0071777_1	FBtr0071777_1|FBtr0113105_1	FBtr0071777	142	183	2R	-	FBgn0034716	22227323..22227364	42	atgagcggacatcaacgtcgtgcctcgcgaaccgaccaagat	msghqrrasrtdqd	3.849471095	13.84275495	1.673944681	10.00370576	6.18888905	6.030021354	6.968953188	6.579710055	5.526373343	0	3.862613945	7.036661952	5.982661136	0	1.338007019	0	0	0	0	0	1	NA	1.602254105	0.856943448	1.164858418	NA	4.130302208	NA	NA	4	9	0.349692628	2	2	0.111111111	1	2	0.555555556
FBtr0071777_2	FBtr0071777_2|FBtr0113105_2|FBtr0301476_1	FBtr0071777	353	394	2R	-	FBgn0034716	22227112..22227153	42	atgccactcgatccgcttctatccacgtgccaggttgccttt	mpldpllstcqvaf	24.48263617	25.84701901	6.137797165	22.315959	9.521367769	8.183600409	13.35716028	4.644501215	12.75316925	4.631181333	20.9224922	1.759165488	8.094188596	2.395372885	12.71106668	0	0	0	0	0	1	4.818632093	0.455078089	4.651978717	1.650216093	1.938947061	1.003312277	NA	NA	11	15	0.001807176	7	12	0.06644764	6	11	0.122085048
FBtr0071777_3	FBtr0071777_3|FBtr0113105_3|FBtr0301476_2	FBtr0071777	522	560	2R	-	FBgn0034716	22226946..22226984	39	atgtgccaagtgagatcgcaatccgagtcaatccgcaac	mcqvrsqsesirn	51.07359804	56.71869186	17.78673528	63.81062016	34.09382074	18.09006406	13.75921527	5.418584751	6.867091136	3.3249507	15.25237301	1.89448591	2.652944757	0	5.763722542	0	0	0	0	0	0	19.19144851	2.235312545	9.548798418	5.186393434	NA	1.191433329	NA	NA	NA	NA	NA	NA	NA	NA	NA	NA	NA
FBtr0071780_1	FBtr0071780_1|FBtr0345468_1|FBtr0345469_1	FBtr0071780	51	80	2R	-	FBgn0050278	22218421..22218450	30	atgtcatttcaaaattactcgtttcccggc	msfqnysfpg	0	0	0	0	0	0	0	0	0	0	0	0	0	0	0	0	0	0	0	0	1	NA	NA	NA	NA	NA	NA	NA	NA	0	0	1	0	0	1	0	0	1
FBtr0071784_1	FBtr0071784_1	FBtr0071784	64	138	2R	-	FBgn0034709	22202534..22202608	75	atgcccgatttgacgctaatttcagctgacttttcgtctggctggctaatagtgcgcgagtttatctttaacgtt	mpdltlisadfssgwlivrefifnv	0	0.121124106	29.55963115	0	0	4.100414521	0	55.91979463	14.0454904	0	0.180255317	0	0.394151792	20.79183664	5.619629478	0	0	8.814004373	0	0	1	NA	0	NA	0	2.689507213	2.499362362	NA	NA	0	0	1	0	1	1	8	29	0.801421729
FBtr0071786_1	FBtr0071786_1	FBtr0071786	6	125	2R	-	FBgn0034705	22178489..22178496, 22182763..22182874	120	atgaccagttggccacactgtccctcgttcaatttcgctttgtttacatctggtgattatattatagtttattgttttaccgattttttttttttagtggccgcaacaacagctccctgt	mtswphcpsfnfalftsgdyiivycftdffflvaattapc	1.724563051	2.195374418	0.351528383	0.807991619	0.249935904	0	0	0	0	0.540304489	0.563297867	0	0.492689741	0	0	37.95817254	3.705451854	9.640317283	2.30211536	0	0	1.495437546	0.443701137	NA	0	NA	NA	10.24387147	4.187590879	NA	NA	NA	NA	NA	NA	NA	NA	NA
FBtr0071787_1	FBtr0071787_1	FBtr0071787	28	81	2R	-	FBgn0034703	22174611..22174664	54	atggcaaaagccaaagtaatttcacgtgttgcttttaaattgtttatttctcat	makakvisrvafklfish	2.395226459	2.439304909	1.735942632	7.780660034	1.851377066	0.670002373	0.45169141	0	0.991913164	0	0.751063823	0	0	0	0	7.029291211	12.35150618	30.60418185	8.039133003	0	0	NA	2.465006316	NA	NA	NA	NA	0.569103971	3.806900799	NA	NA	NA	NA	NA	NA	NA	NA	NA
FBtr0071791_1	FBtr0071791_1|FBtr0071792_1|FBtr0071793_2|FBtr0113104_2|FBtr0302297_2	FBtr0071791	278	337	2R	-	FBgn0243516	22122089..22122148	60	atgcaacacctgtgcactcgaaaaacgatagacggatctagcgcgcggattaacttaact	mqhlctrktidgssarinlt	26.94629767	15.29191836	18.98253269	32.31966475	20.16149625	11.45704057	8.943489925	5.689513988	8.927218477	8.644871821	32.44595714	2.462831683	7.390346109	0	5.151327022	45.69039287	14.82180741	72.99097372	29.59862606	0	1	3.738593865	0.621387009	4.651978717	1.210158468	NA	1.732993933	3.082646508	2.46602574	14	30	0.089770915	8	11	0.008823181	5	7	0.04526749
FBtr0071791_2	FBtr0071791_2|FBtr0071792_2|FBtr0071793_3|FBtr0113104_3|FBtr0302297_3	FBtr0071791	401	442	2R	-	FBgn0243516	22121984..22122025	42	atgctgtttcatctccgccagagaatcacgacaatcacctgc	mlfhlrqrittitc	28.02414957	17.62788326	23.32362923	17.69886403	9.521367769	4.30715811	1.161492198	1.161125304	2.125528209	6.174908444	19.63495422	0	3.871133676	1.197686443	2.676014037	28.11716484	15.88050794	70.82682086	55.43869642	0	1	2.866255297	0.484919275	NA	0.30003929	0.96947353	0.794288886	1.770545687	1.277570099	8	19	0.279336659	2	3	0.259259259	0	1	1
FBtr0071793_1	FBtr0071793_1|FBtr0113104_1|FBtr0302297_1	FBtr0071793	281	328	2R	-	FBgn0243516	22122235..22122282	48	atgaaaatcagtcggatttgtatcgtcgttgtacgtcttttaggcatt	mkisricivvvrllgi	19.80552879	14.28885936	14.1587821	142.745186	108.7221182	48.24017083	73.68216131	9.143861767	42.7762552	4.052283666	23.09521254	4.617809406	6.774483933	7.33582946	6.439158777	4.393307007	4.631814817	25.82227844	21.37678548	0	1	35.2258622	4.707560842	10.4465487	10.87642425	1.246465968	6.643143411	0.948506618	1.207958907	92	161	5.06E-10	29	53	0.001094092	12	29	0.232085792
FBtr0071811_1	FBtr0071811_1|FBtr0071812_1	FBtr0071811	120	152	2R	+	FBgn0034717	22293553..22293585	33	atgctgagggcgtggctgcatcggagtggcagt	mlrawlhrsgs	0.195973074	11.14892338	10.65237524	1.958767561	3.029526108	92.09487158	142.65236	34.97450157	73.04087845	0	1.638684704	17.91150315	48.37317453	19.81626659	17.02918024	0	0	0	0	0	1	NA	1.848754737	5.141660687	2.948997277	1.764938991	4.289159985	NA	NA	0	0	1	8	41	0.98328691	5	17	0.718602554
FBtr0071812_2	FBtr0071812_2	FBtr0071812	441	470	2R	+	FBgn0034717	22293874..22293903	30	atgcgcaataaaacggaagcacaccaccag	mrnkteahhq	0	5.601989895	3.749636086	0	0	2.412008542	0.813044539	0	0	0	0	2.462831683	0.492689741	1.67676102	0	0	0	0	0	0	1	NA	NA	0.97936394	1.650216093	0	NA	NA	NA	0	0	1	0	1	1	0	0	1
FBtr0071819_1	FBtr0071819_1	FBtr0071819	21	62	2R	+	FBgn0034721	22348327..22348368	42	atgtacattatttttggtccccgttactatatttttcccaaa	myiifgpryyifpk	0	0	0.111596312	0	0	0	0	0	0	0	0	0	0	0	0	0	0	0	0	0	0	NA	NA	NA	NA	NA	NA	NA	NA	NA	NA	NA	NA	NA	NA	NA	NA	NA
FBtr0071827_1	FBtr0071827_1|FBtr0301243_1	FBtr0071827	14	64	2R	+	FBgn0034726	22411802..22411852	51	atggtatttggattgcattcgcttggtttgttttcaatttttatagtgcgc	mvfglhslglfsifivr	12.04658013	3.295288173	1.74615406	23.44759992	13.52594304	10.99592129	5.73913792	2.868662515	1.400347996	11.44174212	41.61777182	13.03852068	6.086167384	2.958990034	2.754720332	23.98228766	26.15613073	51.84708455	41.78629561	0	0	2.049303304	0.325004017	0.843341171	0.942980624	0.96947353	0.508344887	0.916889731	1.240767668	NA	NA	NA	NA	NA	NA	NA	NA	NA
FBtr0071832_1	FBtr0071832_1	FBtr0071832	16	51	2R	+	FBgn0034733	22478394..22478429	36	atgttccacttacccggatcgctaaacaaaaaacac	mfhlpgslnkkh	9.161741207	4.794495856	38.14733935	6.284379258	4.165598399	15.07505338	7.452908271	17.61040044	39.18056998	0	20.27872321	10.26179868	19.70758962	19.56221189	3.122016377	0	0	29.83907731	6.577472457	0	0	NA	0.205417193	1.46904591	0.378174521	0.900225421	12.5497644	NA	4.536556786	NA	NA	NA	NA	NA	NA	NA	NA	NA
FBtr0071837_1	FBtr0071837_1|FBtr0330229_1	FBtr0071837	6	98	2R	-	FBgn0260866	22592867..22592959	93	atgtttggcagctctgtgttaaacaccgaatactctgaaacaaaaacaacaaggatatccgtgaaatcgccgggaaaaaaatatatcacgaag	mfgssvlnteysetkttrisvkspgkkyitk	3.059708638	2.88158155	5.241426787	1.737616385	1.182492449	0.778067271	0.262272432	0.873965282	1.343882351	0	2.035140681	5.561232833	0.794660872	0.540890651	5.136220491	0	2.390614099	3.554034021	0.424353062	0	0	NA	0.581037203	0.139909134	0.330043219	1.615789217	0.261648104	0	8.375181758	NA	NA	NA	NA	NA	NA	NA	NA	NA
FBtr0071837_2	FBtr0071837_2|FBtr0330229_2	FBtr0071837	243	275	2R	-	FBgn0260866	22592690..22592722	33	atgtgtacaaaattccaaaagtgcaaatatatt	mctkfqkckyi	7.642949884	7.432615585	12.49878695	3.917535122	0.908857832	1.644551278	0	0.985197227	0	0	1.229013528	0	0	0	0	0	0	5.00795703	2.391808166	0	1	NA	0.739501895	NA	NA	NA	NA	NA	2.093795439	0	0	1	0	0	1	0	0	1
FBtr0071838_1	FBtr0071838_1|FBtr0331942_1	FBtr0071838	203	232	2R	-	FBgn0003175	22561058..22561087	30	atgggtaaagtgaaacttataagaaaacca	mgkvklirkp	3.23355572	3.33091291	0.781174185	1.077322158	0.666495744	6.633023489	0	0	1.785443695	0	2.253191468	0	0.492689741	0	0	0	0	52.33315097	10.52395593	0	1	NA	0.295800758	NA	0	NA	NA	NA	4.972764169	0	1	1	0	4	1	0	2	1
FBtr0071838_2	FBtr0071838_2|FBtr0331942_2	FBtr0071838	232	264	2R	-	FBgn0003175	22561026..22561058	33	atgaagaataccgtgaatgctcaattcaaaatt	mkntvnaqfki	5.879192218	4.26687191	1.420316699	1.958767561	0.605905222	8.770940151	1.478262797	0	2.164174176	0	7.374081167	0	0.447899764	0	0	0	0	7.511935545	27.50579391	0	1	NA	0.082166877	NA	3.300432185	NA	NA	NA	0.273103753	0	1	1	0	0	1	1	3	0.703703704
FBtr0071838_3	FBtr0071838_3|FBtr0331942_3	FBtr0071838	248	313	2R	-	FBgn0003175	22560977..22561042	66	atgctcaattcaaaatttgaaaatccactagtgctcttaatagcttcaaaagcaagtgaagaaatt	mlnskfenplvlliaskaseei	4.801340312	3.028102646	1.065237524	10.28352969	1.817715665	6.304113233	2.586959896	1.231496534	2.434695948	0.982371798	4.916054111	1.119468947	0.447899764	0	0	0.639026474	6.737185188	5.00795703	23.91808166	0	1	10.46806282	0.369750947	5.631342657	5.775756324	NA	NA	0.094850662	0.209379544	1	2	0.555555556	0	0	1	2	4	0.407407407
FBtr0071838_4	FBtr0071838_4|FBtr0331942_4	FBtr0071838	491	520	2R	-	FBgn0003175	22560770..22560799	30	atgagttggattaatcggagtcaactggaa	mswinrsqle	4.311407627	4.390748836	2.655992228	14.00518806	24.66034252	4.824017083	17.88697985	7.044160176	11.30781007	6.483653866	21.1799998	2.462831683	3.941517925	1.67676102	1.873209826	7.029291211	14.82180741	30.29814003	48.67329618	0	1	2.160076455	1.164322132	1.958727881	4.538094255	4.201051965	6.036595534	0.474253309	0.622479725	6	9	0.042422395	2	5	0.53909465	4	6	0.100137174
FBtr0071843_1	FBtr0071843_1|FBtr0339537_1|FBtr0346637_1	FBtr0071843	5	37	2R	-	FBgn0022986	22415482..22415514	33	atgtcctaccacatacatattttttcagccaac	msyhihifsan	8.034896032	3.578666763	1.846411709	7.835070244	1.514763054	1.644551278	0	0	0	3.929487191	9.012765871	2.238937894	2.687398585	1.5243282	0.851459012	3.834158842	0	10.01591406	3.587712249	0	0	1.993916728	0.168068612	0.734522955	0	0	0	NA	2.791727253	NA	NA	NA	NA	NA	NA	NA	NA	NA
FBtr0071847_1	FBtr0071847_1|FBtr0113106_1	FBtr0071847	287	334	2R	-	FBgn0034720	22346697..22346709, 22354388..22354422	48	atgtggccttcttgttttttcagtcagaatccgaggacaactcgtaat	mwpscffsqnprttrn	0	0.189256415	0.781174185	0	0	6.406897688	5.081528366	1.693307735	5.207544111	0	0	15.39269802	3.695173055	5.239878186	12.29293948	0	0	0	0.822184057	0	1	NA	NA	0.416229675	1.375180077	0.323157843	0.423620739	NA	0	0	0	1	1	5	0.868312757	0	1	1
FBtr0071858_1	FBtr0071858_1|FBtr0343008_1|FBtr0343009_1|FBtr0343010_1	FBtr0071858	181	351	2R	+	FBgn0053143	22614508..22614678	171	atgcacgcctttccacctccgattgcgagtagggatcgggccagggactgggattccgaatcctcatccgcactcgcatcagcatccacatcggattcaaaaccaaaatcagtattgtatccaggctcgcgacccgcacggaggaggcggcgagccggagaggcgtgtcac	mhafpppiasrdrardwdsesssalasastsdskpksvlypgsrparrrrrageach	0	1.646862842	3.72770839	0	0	1.375268028	0.427918178	0.475314452	0.104411912	0	0	4.320757339	1.642299135	0.8825058	2.136116468	0	1.300158545	0	0	0	1	NA	NA	0.318293281	0.260560436	0.538596406	0.048879316	0	NA	0	0	1	1	3	0.703703704	0	1	1
FBtr0071858_2	FBtr0071858_2|FBtr0343008_2|FBtr0343009_2|FBtr0343010_2	FBtr0071858	523	585	2R	+	FBgn0053143	22619933..22619995	63	atgcgggccgagtgctttggcaattatgccaaaattgttaacaaaatacaaagtgtatcagac	mraecfgnyakivnkiqsvsd	0	0.576781456	2.603913949	0	0.317378926	25.84294866	5.033132858	3.870417679	2.267230089	1.029151407	0	30.49220179	3.988440757	5.589203398	7.582039772	0.669456306	0	0	0	1	1	0	NA	0.847526487	1.261929953	0.692481093	0.299026404	NA	NA	0	1	1	1	6	0.912208505	0	0	1
FBtr0071858_3	FBtr0071858_3|FBtr0343008_3|FBtr0343009_3|FBtr0343010_3	FBtr0071858	548	589	2R	+	FBgn0053143	22619958..22619999	42	atgccaaaattgttaacaaaatacaaagtgtatcagactaaa	mpklltkykvyqtk	0	0.324439569	2.455118866	0	0.476068388	18.95149568	5.80746099	0.774083536	2.975739492	1.543727111	0	24.62831683	2.815369946	4.79074577	6.021031584	0	0	0	0	1	1	0	NA	0.769500239	2.062770116	0.161578922	0.494224196	NA	NA	1	1	0.333333333	3	6	0.319615912	1	2	0.555555556
FBtr0071858_4	FBtr0071858_4|FBtr0343008_4|FBtr0343009_4|FBtr0343010_4	FBtr0071858	1156	1236	2R	+	FBgn0053143	22620566..22620646	81	atgcgattcgactcgattcgattggattcgatgacgattcgaagcggagacaccggagagacggacgcacacggagcccca	mrfdsirldsmtirsgdtgetdahgap	0	0.616835724	2.777508212	0	0	7.146691975	0.903382821	1.605506593	0.88170059	0.800451095	0	10.94591859	4.561942043	0.6210226	5.897142045	0	0	0	0	0	1	0	NA	0.652909294	0.198025931	2.585262748	0.149513202	NA	NA	0	0	1	1	5	0.868312757	0	1	1
FBtr0071858_5	FBtr0071858_5|FBtr0343008_5|FBtr0343009_5|FBtr0343010_5	FBtr0071858	1319	1444	2R	+	FBgn0053143	22620729..22620854	126	atgcaaatgtcattgacaaagtcaattagcaggaaacggaaaagctgcagctgcacaattgaaattgaaaattcgtttaagggcatcaaaaaacacgaaacggaagtgcgggacaaaaagcaagac	mqmsltksisrkrkscsctieiensfkgikkhetevrdkkqd	0.102652563	0.540732615	1.376354516	0.256505276	0	3.158582614	0.580746099	0	0.991913164	1.029151407	0	14.0733239	1.290377892	1.996144071	2.676014037	0	0	0	0	0	1	0.249239591	NA	0.22443757	0.450058934	0	0.370668147	NA	NA	0	0	1	0	4	1	1	3	0.703703704
FBtr0071868_1	FBtr0071868_1|FBtr0345500_2	FBtr0071868	1	78	2R	+	FBgn0034763	22670765..22670842	78	atggcaatgttgccgcagccaaaaagacaattgcagaaagtttttttcacaacaaaaagccaccgaaaacgctccaat	mamlpqpkrqlqkvffttkshrkrsn	58.28691465	34.06615476	15.68357401	4.55790144	1.922583876	2.55116288	2.814384941	1.875663952	1.831224303	2.493713025	2.773158729	0.947242955	1.515968433	0.644908084	0	6.488576503	17.10208548	131.3625652	87.0250202	0	0	1.827757001	0.693283026	2.693250836	1.856493104	2.908420591	NA	0.379402647	1.509480433	NA	NA	NA	NA	NA	NA	NA	NA	NA
FBtr0071868_2	FBtr0071868_2|FBtr0345500_3	FBtr0071868	89	118	2R	+	FBgn0034763	22670853..22670882	30	atgcgtgccaaaagcgcagcgaatctccac	mraksaanlh	170.9473124	90.54026911	47.18292075	15.08251022	8.66444467	9.648034166	10.569579	7.044160176	3.570887391	6.483653866	14.42042539	2.462831683	2.956138444	0	0	102.6276517	29.64361483	217.595733	153.9128555	0	1	2.326236183	0.600845289	3.917455761	3.575468201	NA	NA	3.462049155	1.413759314	4	6	0.100137174	0	4	1	0	4	1
FBtr0071898_1	FBtr0071898_1	FBtr0071898	201	266	2R	+	FBgn0004896	22868359..22868424	66	atgcaaatgccaagtgaagcaagtgaaacgccaaaacgaacacagttcctgagcaaaatagttaaa	mqmpseasetpkrtqflskivk	0	2.20225647	1.704380039	0	0.151476305	1.918643158	1.108697098	0.246299307	1.623130632	0	0.409671176	4.477875787	0.447899764	0	1.277188518	0	0	0	0	0	1	NA	0.369750947	0.428471724	2.475324139	NA	1.270862218	NA	NA	0	0	1	1	2	0.555555556	1	3	0.703703704
FBtr0071899_1	FBtr0071899_1	FBtr0071899	144	182	2R	+	FBgn0034788	22871333..22871371	39	atgttcgtgtatgtgggctgcaaaaagtcgatttttcgc	mfvyvgckksifr	0	0.698792918	6.009032189	0	0	11.13234711	1.876256628	7.91947002	2.289030379	0	0	0	3.410928973	2.579632338	4.322791906	0	0	2.118751051	0	1	1	NA	NA	NA	0.550072031	3.069999513	0.529525924	NA	NA	0	0	1	0	1	1	5	6	0.017832647
FBtr0071899_2	FBtr0071899_2	FBtr0071899	154	234	2R	+	FBgn0034788	22871343..22871423	81	atgtgggctgcaaaaagtcgatttttcgctaacaaaaagtatcctgtcctgtgtgggcaaaactttaaatggcccgggcca	mwaaksrffankkypvlcgqnfkwpgp	0	0.504683774	4.224127072	0	0	6.030021354	1.204510428	4.816519779	1.102125738	0	0	1.824319765	1.824776817	2.484090399	3.122016377	0	0	1.020139395	0	0	1	NA	NA	3.305353299	0.660086437	1.938947061	0.353017283	NA	NA	0	0	1	0	1	1	1	2	0.555555556
FBtr0071899_3	FBtr0071899_3	FBtr0071899	222	305	2R	+	FBgn0034788	22871411..22871494	84	atggcccgggccataaaaggagattgccatagttgcgacttgcagtgggagatgtcctgcgaggagctgctgcgtccgaggtgc	maraikgdchscdlqwemsceellrprc	0	0.811098923	4.966035888	0	0	3.876442299	1.451865248	2.709292375	1.700422567	0	0.160942248	3.518330976	0.879803108	2.994216106	3.010515792	0	0	0	0.939638922	0	1	NA	0	1.101784433	1.650216093	0.904841962	0.564827652	NA	0	0	0	1	1	5	0.868312757	1	5	0.868312757
FBtr0071899_4	FBtr0071899_4	FBtr0071899	391	438	2R	+	FBgn0034788	22871580..22871627	48	atgagattggtgataatgagtgcaaccaaaggcccccatgtatccaca	mrlvimsatkgphvst	0	2.933474438	9.764677308	0	0	2.638134342	1.016305673	0.677323094	1.859837183	0	0	0	0.615862176	1.047975637	0.585378071	0	0	0	0	0	1	NA	NA	NA	1.650216093	0.646315687	3.177155544	NA	NA	0	0	1	1	1	0.333333333	3	3	0.037037037
FBtr0071899_5	FBtr0071899_5	FBtr0071899	428	472	2R	+	FBgn0034788	22871617..22871661	45	atgtatccacataaaagcgcaagccgaaaacagacagcaccgcga	myphksasrkqtapr	0.143713588	3.835596685	13.01956974	0	0	4.422015659	0.542029692	4.334867801	5.554713719	0	0	4.925663366	2.627678617	2.235681359	3.122016377	0	0	0	1.753992655	0	1	NA	NA	0.897750279	0.206277012	1.938947061	1.779207105	NA	0	0	0	1	0	3	1	0	7	1
FBtr0071902_1	FBtr0071902_1	FBtr0071902	16	231	2R	+	FBgn0034793	22886413..22886628	216	atgttgtctttgttatttagttttaacttcttaaagaaaaaggtttttaaccagtttaggatagacaaagagtccctatcgcaaccatcgtgcatagatcgaccatcactagttctggagatgtgcagaagtcactggcccgtttcgccggcgaccagggttggcaaatcggctgcgccggtagttggtccgttatacatttcacaaattccacat	mlsllfsfnflkkkvfnqfridkeslsqpscidrpslvlemcrshwpvspatrvgksaapvvgplyisqiph	2.964092743	3.364558495	2.430319685	0.897768465	0.41655984	2.261258008	0.45169141	0.451548729	0.165318861	5.703214049	14.27021263	3.762659516	23.6764792	11.1784068	4.032604487	3.124129427	19.55655145	2.295313639	6.029349752	0	0	0.157414479	0.029190864	0.600973327	0.019077643	0.04039473	0.040995555	0.159748483	0.38069008	NA	NA	NA	NA	NA	NA	NA	NA	NA
FBtr0071906_1	FBtr0071906_1|FBtr0304924_1	FBtr0071906	9	86	2R	-	FBgn0034792	22885963..22886040	78	atgacattttcgctgtcaagtaaagttacagctgtgtcgtctgctggccgcgatcctgagcctgcccttgtaatttat	mtfslsskvtavssagrdpepalviy	34.15961427	31.21275035	15.56339337	31.90531008	10.25378067	15.07505338	3.752513255	12.29601924	8.240509363	7.481139076	38.82422221	6.630700685	23.30801465	9.673621266	5.043257224	16.22144126	71.25868949	26.48438814	15.17878259	1	0	4.264766335	0.26410782	2.273523433	0.160996692	1.271087518	1.633965708	0.227641588	1.744829533	NA	NA	NA	NA	NA	NA	NA	NA	NA
FBtr0071907_1	FBtr0071907_1	FBtr0071907	47	76	2R	-	FBgn0034791	22882615..22882644	30	atgttttattttttgccgaataaattgaga	mfyflpnklr	64.45554402	44.66451402	26.09121777	165.9076124	73.64777969	145.9265168	59.35225132	9.753452552	29.75739492	15.12852569	98.68978629	51.71946534	74.88884057	23.47465427	15.92228352	15.46444066	96.34174819	305.7357767	80.24516397	0	0	10.966542	0.746255337	2.821500876	0.792537992	0.415488656	1.868915026	0.160516505	3.81002121	NA	NA	NA	NA	NA	NA	NA	NA	NA
FBtr0071909_1	FBtr0071909_1|FBtr0305132_1	FBtr0071909	20	61	2R	-	FBgn0001263	22858734..22858775	42	atggactcaaatcgggcgcagccaacgcggaatattcacaaa	mdsnraqptrnihk	0.153978844	0	0.111596312	0	0	0	0	0.387041768	0	0	0	0	0	0	0	0	0	0	0	0	1	NA	NA	NA	NA	NA	NA	NA	NA	0	0	1	0	0	1	0	0	1
FBtr0071914_2	FBtr0071914_2	FBtr0071914	57	86	2R	-	FBgn0000405	22806218..22806247	30	atgcaacaaactgatcttgctttaacaatt	mqqtdlalti	6.898252203	1.665456455	0.624939348	28.01037612	4.998718079	0	0	0	0	0	3.154468055	0	0	0	0.936604913	0	0	143.2275711	7.892966948	0	1	NA	1.584646917	NA	NA	NA	0	NA	18.14622714	2	2	0.111111111	0	0	1	0	0	1
FBtr0071914_3	FBtr0071914_3	FBtr0071914	121	201	2R	-	FBgn0000405	22806103..22806183	81	atgttaaagaatagggttcaaagtgcagatatgcattcaactatacttgttgcacttctccatttgttttctaaaactaat	mlknrvqsadmhstilvallhlfsktn	8.862337899	3.42063447	1.273024597	92.56990399	4.93700551	0.223334124	0	0	0	0	8.178250512	0	0.182477682	0	0.346890709	0	0	118.3361698	23.38656874	0	1	NA	0.603675016	NA	0	NA	0	NA	5.060005645	36	54	5.73E-07	0	0	1	0	0	1
FBtr0071934_1	FBtr0071934_1|FBtr0345505_1	FBtr0071934	48	89	2R	-	FBgn0040091	22643829..22643870	42	atgcaattgcattacggccggaacttaagtataatcccaagc	mqlhygrnlsiips	0.615915375	26.06331206	9.597282839	3.847579137	4.52264969	36.18012812	176.5468141	4.644501215	18.2795426	0	4.506382935	22.86915134	45.74976163	0	1.338007019	24.10042701	42.34802118	0	0	0	1	NA	1.003609714	1.582049442	3.858966863	NA	13.66176884	0.569103971	NA	0	6	1	1	84	1	0	6	1
FBtr0071936_1	FBtr0071936_1	FBtr0071936	100	141	2R	-	FBgn0034750	22640061..22640102	42	atgctgctcctgaggcctaaggaggatcacttggacgcccgt	mlllrpkedhldar	78.06727381	57.31765722	21.98447348	53.86610792	25.23162459	17.65934825	11.61492198	3.483375911	6.801690268	60.20535732	82.08054632	29.90581329	34.84020309	15.56992375	12.04206317	50.20922294	89.98954501	57.05493902	76.11075271	0	1	0.894706224	0.307400788	0.590498846	0.333376988	0.223724661	0.564827652	0.557945069	0.749630466	35	49	5.71E-08	6	12	0.177722456	3	5	0.209876543
FBtr0071940_1	FBtr0071940_1	FBtr0071940	2	40	2R	-	FBgn0034745	22613337..22613375	39	atggatgccatggagtttgctgtcgctggcaggactccc	mdamefavagrtp	0	0.116465486	0	0	0	0	0	0	0	0	0	0	0	0	0	0	0	0	0	0	0	NA	NA	NA	NA	NA	NA	NA	NA	NA	NA	NA	NA	NA	NA	NA	NA	NA
FBtr0071940_2	FBtr0071940_2	FBtr0071940	6	62	2R	-	FBgn0034745	22613315..22613371	57	atgccatggagtttgctgtcgctggcaggactccctaacgatttgccccaggttgtt	mpwsllslaglpndlpqvv	0	0.079686912	0	0	0	0	0	0	0	0	0	0	0	0	0	0	0	0	0	0	0	NA	NA	NA	NA	NA	NA	NA	NA	NA	NA	NA	NA	NA	NA	NA	NA	NA
FBtr0071942_1	FBtr0071942_1|FBtr0304795_1	FBtr0071942	236	274	2R	+	FBgn0034797	22896409..22896447	39	atgtggcaaatagtgtaccttcgatgcgcgctcgctgat	mwqivylrcalad	0.663293481	25.15654506	81.00175391	0.828709353	0.512689034	42.67399727	8.755864262	16.25575425	5.951478984	1.66247535	0.693289682	73.88495049	20.84456595	10.31852935	30.98000866	0	0	44.49377208	0	0	1	0.498479182	0.739501895	0.577573606	0.420055005	1.575394487	0.192107079	NA	NA	0	1	1	7	24	0.73681787	4	5	0.04526749
FBtr0071942_2	FBtr0071942_2|FBtr0071943_1|FBtr0304795_2	FBtr0071942	713	745	2R	+	FBgn0034797	22904093..22904125	33	atgtgcgtccaatttgtggcgaaattaattata	mcvqfvaklii	0.195973074	1.926974411	9.658153555	4.896918902	1.211810443	277.929166	43.60875253	51.23025583	17.85443695	1.964743596	2.04835588	94.03539154	48.37317453	18.29193839	68.11672095	0	0	35.05569921	0	0	1	2.49239591	0.591601516	2.955580463	0.901506939	2.80070131	0.262115332	NA	NA	0	1	1	3	11	0.765889346	1	7	0.941472337
FBtr0071942_3	FBtr0071942_3|FBtr0071943_2|FBtr0304795_3	FBtr0071942	840	884	2R	+	FBgn0034797	22904220..22904264	45	atgcgaaaggaaactccccgacaatcgccgaaaattgtaaagaaa	mrketprqspkivkk	0.718567938	13.52552515	70.30567661	0	0	22.51207972	1.626089077	3.251150851	3.570887391	4.32243591	1.201702116	103.4389307	29.88984426	8.942725437	72.43077994	0	4.940602471	23.87126184	0.876996328	0	0	0	0	0.217636431	0.054402728	0.363552574	0.049300689	0	27.21934071	NA	NA	NA	NA	NA	NA	NA	NA	NA
FBtr0071953_1	FBtr0071953_1|FBtr0345653_3	FBtr0071953	78	230	2R	+	FBgn0003900	23046185..23046337	153	atgccgcagcttccgccattgagtgggagcgggatggcaagacaagcgagcgagcgggacgacgatagagcggcggcagcgaatggccgtcgagcagccgcaaaatgtcaatttgagcaatggccggaaggatcctgcgtcagttgcgttccg	mpqlpplsgsgmarqaserdddraaaangrraaakcqfeqwpegscvscvp	0.718567938	0.118749123	0.061268563	0.211239639	0.13068544	0	0	0	0	0	1.767208994	0.482908173	0.193211663	0	0	0	0	0	0	0	1	NA	0.073950189	0	0	NA	NA	NA	NA	1	1	0.333333333	0	0	1	0	0	1
FBtr0071953_2	FBtr0071953_2|FBtr0345653_4	FBtr0071953	160	270	2R	+	FBgn0003900	23046267..23046377	111	atggccgtcgagcagccgcaaaatgtcaatttgagcaatggccggaaggatcctgcgtcagttgcgttccgtaagtgcgtgcgagcagatcgatccagcaaaacgcgggcg	maveqpqnvnlsngrkdpasvafrkcvradrssktra	22.08139852	4.828596111	1.013415158	21.54644317	7.83582834	1.792709051	0.219741767	0	0	0.584112961	19.48706134	0.665630185	1.597912672	0	0.506272926	0	0	0	0	1	1	36.88745947	0.402104155	2.693250836	0.137518008	NA	0	NA	NA	4	30	0.996702756	0	2	1	0	0	1
FBtr0071953_3	FBtr0071953_3|FBtr0345653_5	FBtr0071953	197	304	2R	+	FBgn0003900	23046304..23046411	108	atggccggaaggatcctgcgtcagttgcgttccgtaagtgcgtgcgagcagatcgatccagcaaaacgcgggcgtgaagaatatctacggagttatacagttccgaaa	magrilrqlrsvsaceqidpakrgreeylrsytvpk	35.14994829	6.645003028	1.692544067	26.0352855	8.701472211	2.177507711	0.225845705	0	0	0.600338321	20.52907782	0.684119912	1.916015658	0	0.520336063	0	0	0	0	1	1	43.36768884	0.423860842	3.182932806	0.117872578	NA	0	NA	NA	22	43	0.011795332	0	3	1	0	0	1
FBtr0071959_1	FBtr0071959_1|FBtr0071960_2	FBtr0071959	253	390	2R	+	FBgn0021979	23067588..23067725	138	atgagaggagaaaaagcaagaaaccactgccaatcatttttcagtctgtgtccaaagcgcttgtgtgaaagtattctgattcgcccgcccgcccgtgaaagtgttttctgcaattttccgcatccgcattcgcatcac	mrgekarnhcqsffslcpkrlcesilirpparesvfcnfphphshh	38.193448	25.90344328	14.40077627	53.39770699	14.63392829	13.76417918	4.065222693	4.240631544	2.458219581	3.758639922	24.88307099	3.212389152	10.60354007	0.72902653	3.461365983	20.17100956	53.16517877	134.1261535	39.46483474	0	0	14.20665669	0.588107806	4.284717239	0.383383537	5.816841182	0.71018771	0.379402647	3.398624481	NA	NA	NA	NA	NA	NA	NA	NA	NA
FBtr0071960_1	FBtr0071960_1	FBtr0071960	86	205	2R	+	FBgn0021979	23067358..23067477	120	atgttgcacacagatacgccgcacagacactcacgcacacacgcaccgcctgggagcaagattcgagcccagaatctcaatttgatcaatttagcattctggccatttgacaatacaaat	mlhtdtphrhsrthappgskiraqnlnlinlafwpfdntn	5.227581747	4.580005252	1.640465788	2.693305396	2.332735103	1.507505338	0.813044539	0.677323094	0.595147898	1.080608978	3.379787202	0.615707921	2.217103833	1.257570765	0.234151228	5.974897529	0	4.820158642	1.644368114	0	1	2.49239591	0.690201768	2.448409851	0.366714687	0.538596406	2.541724435	NA	2.931313615	4	7	0.173296754	1	2	0.555555556	1	1	0.333333333
FBtr0071961_1	FBtr0071961_1	FBtr0071961	126	164	2R	+	FBgn0021979	23069530..23069568	39	atgtggatcagtcagtcggtcaaagtcgttgcacctgct	mwisqsvkvvapa	0.829116851	1.863447782	1.081625794	0	0	0	0	0.416814212	0.915612151	0	0	0	0.378992108	0	0	0	0	0	1.01191884	0	0	NA	NA	NA	0	NA	NA	NA	0	NA	NA	NA	NA	NA	NA	NA	NA	NA
FBtr0071961_2	FBtr0071961_2	FBtr0071961	41	178	2R	+	FBgn0021979	23069445..23069582	138	atggggattgggaatgtaagctcgcctcaattccgctcaactatccgtgatcgttccactggatcgctggactatatgctatataatgtggatcagtcagtcggtcaaagtcgttgcacctgcttagttttatcttcg	mgignvsspqfrstirdrstgsldymlynvdqsvgqsrctclvlss	0.562357517	1.086167253	0.577389615	0	0.07244519	0.524349683	0.353497625	0.824567245	6.21023894	0	0.489824232	0.535398192	0.214212931	0.364513265	0	0.305621357	1.611066023	0	0.571954127	0	0	NA	0.147900379	0.97936394	1.650216093	2.262104904	NA	0.189701324	0	NA	NA	NA	NA	NA	NA	NA	NA	NA
FBtr0071963_1	FBtr0071963_1|FBtr0310344_1	FBtr0071963	16	48	2R	+	FBgn0034816	23075082..23075114	33	atgaccccagtgccttggagatctagtgttcgt	mtpvpwrssvr	11.95435751	1.651692352	1.278285029	20.56705939	1.211810443	0	0	0	0	5.894230787	12.29013528	0	1.343699293	0	0	0	0	20.03182812	20.33036941	0	0	3.489354274	0.098600253	NA	0	NA	NA	NA	0.985315501	NA	NA	NA	NA	NA	NA	NA	NA	NA
FBtr0071963_2	FBtr0071963_2|FBtr0310344_2	FBtr0071963	77	151	2R	+	FBgn0034816	23075143..23075217	75	atgtttgagaaaaacgttccattccgctttgagagttctagttgggagcacacactttctgaaattgttaacgca	mfeknvpfrfessswehtlseivna	11.38211613	5.208336551	1.749830174	3.878359771	1.466290636	3.859213666	0.325217815	0.65023017	0	2.593461546	13.69940412	0	4.926897406	0	0	0	0	13.22100656	10.52395593	0	1	1.495437546	0.107033169	NA	0.066008644	NA	NA	NA	1.256277264	0	2	1	0	0	1	0	0	1
FBtr0071973_1	FBtr0071973_1	FBtr0071973	18	68	2R	-	FBgn0034826	23140510..23140560	51	atgttaatacacactgtacacaaagttaacactaaacatatacacttaaat	mlihtvhkvntkhihln	0	0	0	0	0	0	0	0	0	0	0	0	0	0	0	0	0	0	0	0	0	NA	NA	NA	NA	NA	NA	NA	NA	NA	NA	NA	NA	NA	NA	NA	NA	NA
FBtr0071975_1	FBtr0071975_1	FBtr0071975	52	81	2R	-	FBgn0034824	23125962..23125991	30	atgatcgctcaattggtaaaaattagcagt	miaqlvkiss	0	0	0	0	0	0	0	0	0	0	0	0	0	0	0	0	0	0	0	0	1	NA	NA	NA	NA	NA	NA	NA	NA	0	0	1	0	0	1	0	0	1
FBtr0071979_1	FBtr0071979_1	FBtr0071979	66	149	2R	-	FBgn0034821	23094118..23094201	84	atgtgttgtgtgctaatccaattaccaagttcgcacaggatgcccccatttgcggcaggcgaacataacacaaattgcacaaat	mccvliqlpsshrmppfaagehntnctn	0.153978844	1.081465231	0.334788936	0	0	3.445726488	1.161492198	0	0.212552821	0	0.321884495	0.879582744	1.407684973	1.197686443	0	0	0	0	0	0	1	NA	0	3.917455761	0.825108046	0	NA	NA	NA	0	0	1	2	2	0.111111111	0	0	1
FBtr0071993_1	FBtr0071993_1	FBtr0071993	122	178	2R	-	FBgn0034804	22940769..22940825	57	atgaaatcccccgttcactgttgttataactgttactttccaccctctatcacccac	mkspvhccyncyfppsith	9.303563826	9.323368672	1.809034954	0	0	3.173695449	2.139590891	0.570377342	0.626471472	2.274966269	20.16013418	1.296227202	26.19034937	0	0	1.479850781	0	2.899343544	27.69462087	0	1	0	0	2.448409851	0.081693866	NA	NA	NA	0.104689772	0	0	1	1	4	0.802469136	0	0	1
FBtr0071994_1	FBtr0071994_1	FBtr0071994	89	178	2R	-	FBgn0034802	22936900..22936989	90	atggaggacacgagacaaaagctaaacacgccaagtgagaaagcaaaatggaaatgtagattctgtgagacaaagcacgccgagtggaag	medtrqklntpsekakwkcrfcetkhaewk	12.50308212	12.01147383	5.989002082	93.3679204	232.9402625	44.62215802	110.3030424	2.348053392	36.70078707	8.644871821	11.4161701	12.31415842	10.01802473	1.11784068	4.995226203	0.937238828	2.470301236	0.918125456	0.876996328	0	1	10.80038228	20.40441412	3.623646579	11.01045819	2.100525983	7.347172196	0.379402647	1.04689772	252	608	1.78E-05	54	161	0.507394721	14	53	0.889452889
FBtr0071994_2	FBtr0071994_2	FBtr0071994	249	308	2R	-	FBgn0034802	22936770..22936829	60	atgtgcaccgcgtggagggtcagtgttgtattcaagcgtagccgaagcaactctggcgag	mctawrvsvvfkrsrsnsge	13.68871921	10.67406183	5.390101874	7.00259403	5.665213823	4.522516015	2.439133616	0.812787713	0.297573949	10.80608978	8.562127577	3.694247525	3.695173055	0.83838051	2.809814739	5.623432969	0	0	1.315494491	0	1	0.648022937	0.66165959	1.224204925	0.660086437	0.96947353	0.105905185	NA	0	9	15	0.030827923	2	5	0.53909465	0	1	1
FBtr0072010_1	FBtr0072010_1	FBtr0072010	18	80	2R	+	FBgn0034853	23366883..23366945	63	atgttttggagaccggctgcagagaaaaacgcggattttgttttatttctctgttttgtgtat	mfwrpaaeknadfvlflcfvy	7.493637066	2.956004964	1.115963121	10.77322158	3.96723657	4.30715811	1.548656264	2.322250608	3.967652656	2.058302815	10.51489352	0	1.642299135	1.596915257	0.44600234	8.702931976	0	137.7188183	13.78137086	0	0	5.234031411	0.377296885	NA	0.942980624	1.454210296	8.896035524	NA	9.993114597	NA	NA	NA	NA	NA	NA	NA	NA	NA
FBtr0072010_2	FBtr0072010_2	FBtr0072010	145	174	2R	+	FBgn0034853	23367010..23367039	30	atgaggattctccttgttttctgcaagttc	mrillvfckf	15.95220822	3.936533439	2.03105288	47.40217497	26.99307763	18.6930662	12.19566808	9.211594076	8.332070578	10.80608978	34.24851031	2.462831683	2.463448703	5.030283059	3.746419652	9.841007696	37.05451854	66.1050328	34.20285678	0	1	4.386616802	0.788153335	7.590070538	4.950648278	1.83122778	2.224008881	0.265581853	1.932734252	16	25	0.001649583	1	8	0.960981558	0	3	1
FBtr0072012_1	FBtr0072012_1	FBtr0072012	1	60	2R	+	FBgn0034856	23381197..23381256	60	atgtgcagtatccgctcggtgtttaagtggaacagttgtcgcgaaagtgaaaggattacg	mcsirsvfkwnscreserit	0	2.422482117	8.983503123	0.538661079	0.83311968	6.030021354	2.845655885	10.29531103	2.380591594	3.241826933	0.225319147	3.694247525	11.82455377	23.47465427	2.809814739	0	0	0	0	0	0	0.166159727	3.697509474	1.632273234	0.240656514	0.438571359	0.847241478	NA	NA	NA	NA	NA	NA	NA	NA	NA	NA	NA
FBtr0072020_1	FBtr0072020_1	FBtr0072020	18	62	2R	-	FBgn0034866	23473692..23473736	45	atgactcgggactctgtgatgaataaaccaaaaatgacgcgacat	mtrdsvmnkpkmtrh	0	0	0	0	0	0	0	0	0	0	0	0	0	0	0	0	0	0	0	0	0	NA	NA	NA	NA	NA	NA	NA	NA	NA	NA	NA	NA	NA	NA	NA	NA	NA
FBtr0072021_1	FBtr0072021_1	FBtr0072021	10	63	2R	-	FBgn0034865	23471713..23471766	54	atggtatccgggtataaagtgcaggtgctggcaccgaccaccggtcagtgggca	mvsgykvqvlapttgqwa	0	0	0.173594263	0	0	0	0	0	0	0	0	0	0	0	0	0	0	0	0	0	0	NA	NA	NA	NA	NA	NA	NA	NA	NA	NA	NA	NA	NA	NA	NA	NA	NA
FBtr0072031_1	FBtr0072031_1	FBtr0072031	74	118	2R	-	FBgn0250838	23386346..23386390	45	atgttcgtctgccgcctccgaaaattacataatttttgcgtaaat	mfvcrlrklhnfcvn	13.36536364	13.32365164	20.93546815	10.05500681	4.221139711	24.12008542	6.504356309	12.64336442	7.935305313	20.17136758	11.4161701	14.7769901	20.03604945	5.589203398	23.10292119	7.497910625	44.46542224	44.07002187	8.769963276	0	1	0.498479182	0.369750947	1.632273234	0.324632674	2.262104904	0.343476275	0.168623399	5.025109055	3	7	0.429355281	1	7	0.941472337	6	12	0.177722456
FBtr0072034_1	FBtr0072034_1	FBtr0072034	68	97	2R	-	FBgn0040660	23383328..23383357	30	atgttcaagcgcgccgcacttttccggcat	mfkraalfrh	0.646711144	0.302810265	0.468704511	0	0	1.206004271	1.626089077	0	0.595147898	2.161217955	0.450638294	0	0	0	0.936604913	16.87029891	0	82.631291	9.208461439	0	1	0	0	NA	NA	NA	0.635431109	NA	8.973409026	1	1	0.333333333	0	0	1	0	1	1
FBtr0072036_1	FBtr0072036_1	FBtr0072036	53	82	2R	-	FBgn0034854	23376964..23376993	30	atgttttttaattacaaattgaatagtgct	mffnyklnsa	15.52106746	18.7742364	12.34255212	2.154644317	0	11.45704057	0.813044539	2.709292375	1.190295797	0	6.30893611	4.925663366	2.956138444	3.353522039	1.873209826	15.46444066	22.23271112	88.14004373	13.15494491	0	1	NA	0	2.325989358	0.275036015	0.807894609	0.635431109	0.69557152	6.700145406	0	0	1	3	4	0.111111111	1	1	0.333333333
FBtr0072038_1	FBtr0072038_1	FBtr0072038	21	95	2R	-	FBgn0034849	23357471..23357545	75	atgctgctgctcacattagttagtttgcatatggatttcaatcctaaattcctcatgtttcccacaaaaaatatt	mllltlvslhmdfnpkflmfptkni	0.086228153	0	0	0	0	0	0	0	0	0	0.180255317	0	0	0	0	0	0	0	0	0	1	NA	0	NA	NA	NA	NA	NA	NA	0	0	1	0	0	1	0	0	1
FBtr0072038_2	FBtr0072038_2	FBtr0072038	169	264	2R	-	FBgn0034849	23357302..23357397	96	atgtttggtatttcgagccacacaccacacgccactctaatcggattgttttgttttgtcggccgatttgagccgtatatatccttcgattccgcc	mfgisshtphatliglfcfvgrfepyisfdsa	17.04353327	12.58555162	3.905870923	1.009989524	1.0413996	0.942190837	0.508152837	1.185315414	0.557951155	21.61217955	20.84202108	3.078539604	22.17103833	7.33582946	4.39033553	10.10460612	32.42270372	0	18.08804926	0	0	0.046732423	0.049966344	0.306051231	0.022919668	0.161578922	0.127086222	0.311652174	0	NA	NA	NA	NA	NA	NA	NA	NA	NA
FBtr0072047_1	FBtr0072047_1	FBtr0072047	4	57	2R	-	FBgn0003009	23275480..23275533	54	atgtttaaagttaacttaggctttcgaactgatgatatattgaaaattcctcaa	mfkvnlgfrtddilkipq	0	0	0	0	0	0	0	0	0	0	0	0	0	0	0	0	0	0	0	0	0	NA	NA	NA	NA	NA	NA	NA	NA	NA	NA	NA	NA	NA	NA	NA	NA	NA
FBtr0072047_10	FBtr0072047_10	FBtr0072047	1307	1372	2R	-	FBgn0003009	23274165..23274230	66	atggcacttagaaagccgttaatcctaattttatgcatccagtctgttggcctggccaagccaatt	malrkplililciqsvglakpi	0	0	0	0	0	0	0	0	0	0	0	0	0	0	0	0	0	0	0	0	1	NA	NA	NA	NA	NA	NA	NA	NA	0	0	1	0	0	1	0	0	1
FBtr0072047_11	FBtr0072047_11	FBtr0072047	1339	1416	2R	-	FBgn0003009	23274121..23274198	78	atgcatccagtctgttggcctggccaagccaatttaatggctcacttcccatggctcataataatgttgattccttgc	mhpvcwpgqanlmahfpwliimlipc	0	0	0	0	0	0	0	0	0	0	0	0	0	0	0	0	0	0	0	0	1	NA	NA	NA	NA	NA	NA	NA	NA	0	0	1	0	0	1	0	0	1
FBtr0072047_12	FBtr0072047_12	FBtr0072047	1389	1478	2R	-	FBgn0003009	23274059..23274148	90	atggctcataataatgttgattccttgctgattcataaatatgcgttaggcggggaaaaagggcatacaaatggatggggagcaacatat	mahnnvdsllihkyalggekghtngwgaty	0	0	0	0	0	0	0	0	0	0	0	0	0	0	0	0	0	0	0	0	1	NA	NA	NA	NA	NA	NA	NA	NA	0	0	1	0	0	1	0	0	1
FBtr0072047_13	FBtr0072047_13	FBtr0072047	1463	1519	2R	-	FBgn0003009	23274018..23274074	57	atggggagcaacatattagtggactgggaccagctggatggtcatggttttattttc	mgsnilvdwdqldghgfif	0	0	0	0	0	0	0	0	0	0	0	0	0	0	0	0	0	0	0	0	1	NA	NA	NA	NA	NA	NA	NA	NA	0	0	1	0	0	1	0	0	1
FBtr0072047_14	FBtr0072047_14	FBtr0072047	1459	1536	2R	-	FBgn0003009	23274001..23274078	78	atggatggggagcaacatattagtggactgggaccagctggatggtcatggttttattttctagggtttgaaacaagc	mdgeqhisglgpagwswfyflgfets	0	0	0	0	0	0	0	0	0	0	0	0	0	0	0	0	0	0	0	0	1	NA	NA	NA	NA	NA	NA	NA	NA	0	0	1	0	0	1	0	0	1
FBtr0072047_2	FBtr0072047_2	FBtr0072047	555	617	2R	-	FBgn0003009	23274920..23274982	63	atgctgtgtggacatgagcagcgctcttttcgcgcttttatctgcgcaaatttatgctggcga	mlcgheqrsfraficanlcwr	0	0	0	0	0	0	0	0	0	0	0	0	0	0	0	0	0	0	0	0	1	NA	NA	NA	NA	NA	NA	NA	NA	0	0	1	0	0	1	0	0	1
FBtr0072047_3	FBtr0072047_3	FBtr0072047	608	709	2R	-	FBgn0003009	23274828..23274929	102	atgctggcgataaagccacaacgactactggactggatcctctactctcgaaaggaagagcccaggtcggaggaggaatcacgtggcccaaggctggtaatc	mlaikpqrlldwilysrkeeprseeesrgprlvi	0	0	0	0	0	0	0	0	0	0	0	0	0	0	0	0	0	0	0	0	1	NA	NA	NA	NA	NA	NA	NA	NA	0	0	1	0	0	1	0	0	1
FBtr0072047_4	FBtr0072047_4	FBtr0072047	717	758	2R	-	FBgn0003009	23274779..23274820	42	atggccattcggatggatcggcgctgtctgctggaattgcaa	mairmdrrcllelq	0	0	0	0	0	0	0	0	0	0	0	0	0	0	0	0	0	0	0	0	1	NA	NA	NA	NA	NA	NA	NA	NA	0	0	1	0	0	1	0	0	1
FBtr0072047_5	FBtr0072047_5	FBtr0072047	785	901	2R	-	FBgn0003009	23274636..23274752	117	atggaatccccgagtctccacatttccccagcgaccacacatacatcagaacatcggaatcagaattgtcgagtgcacaaaagtttttggcgatcacttggactattaaatcgcaat	mespslhispatthtsehrnqncrvhksfwrslgllnrn	0	0	0	0	0	0	0	0	0	0	0	0	0	0	0	0	0	0	0	0	1	NA	NA	NA	NA	NA	NA	NA	NA	0	0	1	0	0	1	0	0	1
FBtr0072047_6	FBtr0072047_6	FBtr0072047	568	909	2R	-	FBgn0003009	23274628..23274969	342	atgagcagcgctcttttcgcgcttttatctgcgcaaatttatgctggcgataaagccacaacgactactggactggatcctctactctcgaaaggaagagcccaggtcggaggaggaatcacgtggcccaaggctggtaatctaattgcatggccattcggatggatcggcgctgtctgctggaattgcaataatttcgctggctttacgagctgccatggaatccccgagtctccacatttccccagcgaccacacatacatcagaacatcggaatcagaattgtcgagtgcacaaaagtttttggcgatcacttggactattaaatcgcaattaaattcg	mssalfallsaqiyagdkattttgldpllskgraqvgggitwpkagnliawpfgwigavcwncnnfagftschgipesphfpsdhtyirtseselssaqkflaitwtiksqlns	0	0	0	0	0	0	0	0	0	0	0	0	0	0	0	0	0	0	0	0	1	NA	NA	NA	NA	NA	NA	NA	NA	0	0	1	0	0	1	0	0	1
FBtr0072047_7	FBtr0072047_7	FBtr0072047	951	989	2R	-	FBgn0003009	23274548..23274586	39	atgctgaaatggcaatcatcattaaaaatgcaaaaggca	mlkwqsslkmqka	0	0	0	0	0	0	0	0	0	0	0	0	0	0	0	0	0	0	0	0	1	NA	NA	NA	NA	NA	NA	NA	NA	0	0	1	0	0	1	0	0	1
FBtr0072047_8	FBtr0072047_8	FBtr0072047	959	1087	2R	-	FBgn0003009	23274450..23274578	129	atggcaatcatcattaaaaatgcaaaaggcataaaattggccagaaagaagcccagaaatataaatgatttccttgggcctcatcaaaggcggggcgataaggaagtattctccttttcgttcgagtcg	maiiiknakgiklarkkprnindflgphqrrgdkevfsfsfes	0	0	0	0	0	0	0	0	0	0	0	0	0	0	0	0	0	0	0	0	1	NA	NA	NA	NA	NA	NA	NA	NA	0	0	1	0	0	1	0	0	1
FBtr0072047_9	FBtr0072047_9	FBtr0072047	1023	1217	2R	-	FBgn0003009	23274320..23274514	195	atgatttccttgggcctcatcaaaggcggggcgataaggaagtattctccttttcgttcgagtcgtaaaatatccgacgaaaactacgacgacagcgtcataaaaattaaaagaaaatcacaatcttggtttatttctgtcgcctttgtttgccgtttgctcaaatttaatatcattccgtactgtccaacgaaa	mislglikggairkyspfrssrkisdenyddsvikikrksqswfisvafvcrllkfniipycptk	0	0	0	0	0	0	0	0	0	0	0	0	0	0	0	0	0	0	0	0	1	NA	NA	NA	NA	NA	NA	NA	NA	0	0	1	0	0	1	0	0	1
FBtr0072050_1	FBtr0072050_1	FBtr0072050	376	432	2R	-	FBgn0040063	23244968..23245024	57	atggatagccacacaggcgttgacgatttgttggccttaatctacttgagcaaatat	mdshtgvddllaliylsky	0	0	0.082228862	0	0	0	0	0	0	0	0	0	0	0	0	0	0	0	0	0	1	NA	NA	NA	NA	NA	NA	NA	NA	0	0	1	0	0	1	0	0	1
FBtr0072057_1	FBtr0072057_1	FBtr0072057	94	171	2R	+	FBgn0034870	23503039..23503116	78	atgaatagtttaaagtgctatttatatataaaaaatacatatacaagcatgtcaaaaaaacaaactaaactattaaaa	mnslkcylyikntytsmskkqtkllk	0	0.116465486	0.060090322	0	0	0	0.625418876	0	0	0	0	8.525186595	1.136976324	0	0.720465318	0	0	0	0	0	1	NA	NA	0	0.550072031	NA	0	NA	NA	0	0	1	0	0	1	0	0	1
FBtr0072057_2	FBtr0072057_2	FBtr0072057	188	301	2R	+	FBgn0034870	23503133..23503246	114	atgtatgcaaaaattgttctcggtgtagaatttcttagaagtattattagtcgcttatcaagaactcagccgagcgaatccagagaacttgttgtttcaagaactcacattaag	myakivlgveflrsiisrlsrtqpsesrelvvsrthik	0.056729048	0.597651838	1.027860769	0.567011662	0.350787234	13.32952089	11.98170899	2.281509369	3.9154467	0	0.237178049	20.09152163	8.168277279	1.765011599	4.436549588	0	0	0	0	0	1	NA	1.479003789	0.663440089	1.466858749	1.292631374	0.882543207	NA	NA	0	2	1	15	31	0.058911822	5	10	0.21312808
FBtr0072058_1	FBtr0072058_1	FBtr0072058	36	74	2R	+	FBgn0261786	23523891..23523929	39	atgttcatacaggcgattttaacaacagtgttttataga	mfiqailttvfyr	14.09498647	7.220860155	3.244877382	3.314837411	1.281722584	0.927695593	0.625418876	0	0	0	3.813093253	0	0.757984216	1.289816169	0	10.81429417	11.40139032	326.2876619	39.46483474	0	1	NA	0.336137225	NA	0.825108046	0	NA	0.948506618	8.267807633	1	1	0.333333333	0	1	1	0	0	1
FBtr0072058_2	FBtr0072058_2	FBtr0072058	193	240	2R	+	FBgn0261786	23524048..23524095	48	atgtccgcaaaagtcagacttctacgcgcgtttttcgcttgggtaact	msakvrllraffawvt	28.96726999	11.54464134	4.198811242	78.77918284	21.24455183	16.58255872	4.065222693	9.143861767	5.579511548	4.052283666	18.30718068	1.539269802	3.079310879	0	0.585378071	4.393307007	4.631814817	15.49336706	25.48770577	0	1	19.4406881	1.160449127	10.77300334	1.320172874	NA	9.531466633	0.948506618	0.607876095	13	92	0.999992183	1	20	0.999699271	0	22	1
FBtr0072062_1	FBtr0072062_1	FBtr0072062	40	87	2R	+	FBgn0010501	23551352..23551399	48	atgcaatcgcagtttgttttcgccgctcagagcacgcttaacctccgt	mqsqfvfaaqstlnlr	56.18303064	23.4677955	15.72113047	189.8780304	79.77120934	7.914403027	16.26089077	2.370630828	5.579511548	28.36598566	151.2454773	21.54977723	35.41207511	5.239878186	25.75663511	18.45188943	4.631814817	18.93633752	18.91023331	0	1	6.693863301	0.527428726	0.367261478	0.459190565	0.452420981	0.216624242	3.983727795	1.001380428	0	0	1	0	0	1	0	0	1
FBtr0072063_1	FBtr0072063_1	FBtr0072063	85	138	2R	+	FBgn0034880	23556756..23556809	54	atgcatcggcttctgttcctaatttttttggctctcaaataccagagcaatgca	mhrllfliflalkyqsna	0.359283969	0	0	0.59851231	0	0.335001186	0	0	0	0	0.250354608	0	0	0	0	0	0	0	0	0	0	NA	0	NA	NA	NA	NA	NA	NA	NA	NA	NA	NA	NA	NA	NA	NA	NA
FBtr0072065_1	FBtr0072065_1	FBtr0072065	45	80	2R	+	FBgn0050184	23564017..23564052	36	atgtatccacatatactatatatcttgtcacaattg	myphilyilsql	0	0.883196605	0.390587092	0.897768465	0	0	0	0	0	59.43349377	19.52765939	20.52359736	23.81333746	82.44075013	36.68369243	1.171548535	12.35150618	0	13.15494491	0	1	0.01510543	0	0	0	0	0	0.094850662	0	0	0	1	0	0	1	0	0	1
FBtr0072068_1	FBtr0072068_1	FBtr0072068	231	266	2R	+	FBgn0015903	23583879..23583914	36	atgaccacaaaagcacacatacgagtatctgcgagt	mttkahirvsas	0.718567938	0.378512831	0.130195697	0	0	0	0	0	0	0	0.375531911	0	0	0	0	2.34309707	0	0	0	0	1	NA	0	NA	NA	NA	NA	NA	NA	0	0	1	0	0	1	0	0	1
FBtr0072068_3	FBtr0072068_3	FBtr0072068	283	318	2R	+	FBgn0015903	23583931..23583966	36	atggctaattttcaccatctggaatgggatttgatc	manfhhlewdli	0.898209922	0.252341887	0.130195697	0	0	0.502501779	0	0	0	0	0.751063823	0	0	0	0	7.029291211	0	0	0	0	1	NA	0	NA	NA	NA	NA	NA	NA	0	0	1	0	0	1	0	0	1
FBtr0072069_1	FBtr0072069_1	FBtr0072069	90	158	2R	+	FBgn0015903	23568147..23568215	69	atgcctgcggtttacgtagatactccgatctgcctctgttcgttgctttgtgcggttttattcggcgtt	mpavyvdtpiclcsllcavlfgv	0.093726253	0.263313274	0.13585638	2.810405631	1.304013412	1.310874207	0.353497625	0.706771924	0.258759956	0.939659981	1.175578157	1.070796384	0.428425861	0	0	1.222485428	0	3.592664826	0.571954127	0	1	2.990875092	1.109252842	1.224204925	0.825108046	NA	NA	NA	6.281386318	1	2	0.555555556	1	3	0.703703704	0	1	1
FBtr0072069_2	FBtr0072069_2	FBtr0072069	281	316	2R	+	FBgn0015903	23568338..23568373	36	atgcaaatgcataatacatttgatcaatcgcacaca	mqmhntfdqsht	0.179641984	0.126170944	0	0	0	0.502501779	0.677537116	0.451548729	0	0	0	0	0.410574784	0	0	0	0	4.590627278	0	0	0	NA	NA	NA	1.650216093	NA	NA	NA	NA	NA	NA	NA	NA	NA	NA	NA	NA	NA
[truncated: 15,594 more rows]
[truncated: 84 more columns]
